# Supplementary material for: World-wide survey on the treatment of peripheral vestibular disorders
Source: Front Neurol. 2025 Feb 4;16:1540443. doi: 10.3389/fneur.2025.1540443 (PMC11832385; doi:10.3389/fneur.2025.1540443)
Supplement: Supplementary file 1 [file Data_Sheet_1.CSV]

VAR	LABEL	TYPE	INPUT	QUESTION
CASE	Interview number (ongoing)	METRIC	SYSTEM
SERIAL	Serial number (if provided)	TEXT	SYSTEM
REF	Reference (if provided in link)	TEXT	SYSTEM
QUESTNNR	Questionnaire that has been used in the interview	TEXT	SYSTEM
MODE	Interview mode	TEXT	SYSTEM
STARTED	Time the interview has started (Europe/Berlin)	TIME	SYSTEM
GI02_01	location: Country	TEXT	OPEN
GI02_02	location: City	TEXT	OPEN
GI02_03	location: Hospital	TEXT	OPEN
GI05_01	personal: Name	TEXT	OPEN
GI05_01a	personal: Name: Prefer not to say	DICHOTOMOUS	CHECKBOX
GI05_02	personal: Email	TEXT	OPEN
GI05_02a	personal: Email: Prefer not to say	DICHOTOMOUS	CHECKBOX
GI08	experience	NOMINAL	SELECTION
GI09_01	numpats: pcBPPV	METRIC	OPEN
GI09_01a	numpats: pcBPPV: Don't know	DICHOTOMOUS	CHECKBOX
GI09_02	numpats: hcBPPV canalolithiasis	METRIC	OPEN
GI09_02a	numpats: hcBPPV canalolithiasis: Don't know	DICHOTOMOUS	CHECKBOX
GI09_03	numpats: hcBPPV cupulolithiasis	METRIC	OPEN
GI09_03a	numpats: hcBPPV cupulolithiasis: Don't know	DICHOTOMOUS	CHECKBOX
GI09_04	numpats: acBPPV	METRIC	OPEN
GI09_04a	numpats: acBPPV: Don't know	DICHOTOMOUS	CHECKBOX
GI11_04	numpats: Menière’s disease	METRIC	OPEN
GI11_04a	numpats: Menière’s disease: Don't know	DICHOTOMOUS	CHECKBOX
GI11_05	numpats: Acute unilateral vestibulopathy/vestibular neuritis	METRIC	OPEN
GI11_05a	numpats: Acute unilateral vestibulopathy/vestibular neuritis: Don't know	DICHOTOMOUS	CHECKBOX
GI11_06	numpats: Bilateral vestibulopathy	METRIC	OPEN
GI11_06a	numpats: Bilateral vestibulopathy: Don't know	DICHOTOMOUS	CHECKBOX
GI11_07	numpats: Vestibular paroxysmia	METRIC	OPEN
GI11_07a	numpats: Vestibular paroxysmia: Don't know	DICHOTOMOUS	CHECKBOX
GI11_08	numpats: Third mobile window syndrome (e.g. superior canal dehiscence syndrome (SCDS))	METRIC	OPEN
GI11_08a	numpats: Third mobile window syndrome (e.g. superior canal dehiscence syndrome (SCDS)): Don't know	DICHOTOMOUS	CHECKBOX
GI10	basicmethods: Residual option (negative) or number of selected options	METRIC	SYSTEM
GI10_01	basicmethods: Physiotherapy	DICHOTOMOUS	CHECKBOX
GI10_02	basicmethods: Pharmacotherapy	DICHOTOMOUS	CHECKBOX
GI10_03	basicmethods: Psychotherapy	DICHOTOMOUS	CHECKBOX
GI10_04	basicmethods: Surgery	DICHOTOMOUS	CHECKBOX
GI10_05	basicmethods: Others, namely	DICHOTOMOUS	CHECKBOX
GI10_05a	basicmethods: Others, namely (free text)	TEXT	OPEN
A101	init_pscc: Residual option (negative) or number of selected options	METRIC	SYSTEM	Which methods do you use to treat pcBPPV? Multiple choice is possible. For each choice you will get more detailed questions later. <br>Select "Not applicable", if no patients with pcBPPV canalolithiasis were treated at your center.
A101_01	init_pscc: Physiotherapy	DICHOTOMOUS	CHECKBOX	Which methods do you use to treat pcBPPV? Multiple choice is possible. For each choice you will get more detailed questions later. <br>Select "Not applicable", if no patients with pcBPPV canalolithiasis were treated at your center.
A101_02	init_pscc: Pharmacotherapy	DICHOTOMOUS	CHECKBOX	Which methods do you use to treat pcBPPV? Multiple choice is possible. For each choice you will get more detailed questions later. <br>Select "Not applicable", if no patients with pcBPPV canalolithiasis were treated at your center.
A101_03	init_pscc: Psychotherapy	DICHOTOMOUS	CHECKBOX	Which methods do you use to treat pcBPPV? Multiple choice is possible. For each choice you will get more detailed questions later. <br>Select "Not applicable", if no patients with pcBPPV canalolithiasis were treated at your center.
A101_04	init_pscc: Surgery	DICHOTOMOUS	CHECKBOX	Which methods do you use to treat pcBPPV? Multiple choice is possible. For each choice you will get more detailed questions later. <br>Select "Not applicable", if no patients with pcBPPV canalolithiasis were treated at your center.
A101_05	init_pscc: Others, namely	DICHOTOMOUS	CHECKBOX	Which methods do you use to treat pcBPPV? Multiple choice is possible. For each choice you will get more detailed questions later. <br>Select "Not applicable", if no patients with pcBPPV canalolithiasis were treated at your center.
A101_05a	init_pscc: Others, namely (free text)	TEXT	OPEN	Which methods do you use to treat pcBPPV? Multiple choice is possible. For each choice you will get more detailed questions later. <br>Select "Not applicable", if no patients with pcBPPV canalolithiasis were treated at your center.
A101_06	init_pscc: Not applicable.	DICHOTOMOUS	CHECKBOX	Which methods do you use to treat pcBPPV? Multiple choice is possible. For each choice you will get more detailed questions later. <br>Select "Not applicable", if no patients with pcBPPV canalolithiasis were treated at your center.
B101	man_name: Number of mentions	METRIC	MEASURED	Maneuvers
B101x01	man_name: Mention 1	TEXT	OPEN	Maneuvers
B101x02	man_name: Mention 2	TEXT	OPEN	Maneuvers
B101x03	man_name: Mention 3	TEXT	OPEN	Maneuvers
B101x04	man_name: Mention 4	TEXT	OPEN	Maneuvers
B101x05	man_name: Mention 5	TEXT	OPEN	Maneuvers
B102	man_freq: Number of mentions	METRIC	MEASURED	Maneuvers
B102x01	man_freq: Mention 1	TEXT	OPEN	Maneuvers
B102x02	man_freq: Mention 2	TEXT	OPEN	Maneuvers
B102x03	man_freq: Mention 3	TEXT	OPEN	Maneuvers
B102x04	man_freq: Mention 4	TEXT	OPEN	Maneuvers
B102x05	man_freq: Mention 5	TEXT	OPEN	Maneuvers
B102x06	man_freq: Mention 6	TEXT	OPEN	Maneuvers
B103	man_duration: Number of mentions	METRIC	MEASURED	Maneuvers
B103x01	man_duration: Mention 1	TEXT	OPEN	Maneuvers
B103x02	man_duration: Mention 2	TEXT	OPEN	Maneuvers
B103x03	man_duration: Mention 3	TEXT	OPEN	Maneuvers
B103x04	man_duration: Mention 4	TEXT	OPEN	Maneuvers
B103x05	man_duration: Mention 5	TEXT	OPEN	Maneuvers
B103x06	man_duration: Mention 6	TEXT	OPEN	Maneuvers
B104	man_doctor: Number of mentions	METRIC	MEASURED	Maneuvers
B104x01	man_doctor: Mention 1	TEXT	OPEN	Maneuvers
B104x02	man_doctor: Mention 2	TEXT	OPEN	Maneuvers
B104x03	man_doctor: Mention 3	TEXT	OPEN	Maneuvers
B104x04	man_doctor: Mention 4	TEXT	OPEN	Maneuvers
B104x05	man_doctor: Mention 5	TEXT	OPEN	Maneuvers
B104x06	man_doctor: Mention 6	TEXT	OPEN	Maneuvers
B105	man_physio: Number of mentions	METRIC	MEASURED	Maneuvers
B105x01	man_physio: Mention 1	TEXT	OPEN	Maneuvers
B105x02	man_physio: Mention 2	TEXT	OPEN	Maneuvers
B105x03	man_physio: Mention 3	TEXT	OPEN	Maneuvers
B105x04	man_physio: Mention 4	TEXT	OPEN	Maneuvers
B105x05	man_physio: Mention 5	TEXT	OPEN	Maneuvers
B105x06	man_physio: Mention 6	TEXT	OPEN	Maneuvers
B106	man_patient: Number of mentions	METRIC	MEASURED	Maneuvers
B106x01	man_patient: Mention 1	TEXT	OPEN	Maneuvers
B106x02	man_patient: Mention 2	TEXT	OPEN	Maneuvers
B106x03	man_patient: Mention 3	TEXT	OPEN	Maneuvers
B106x04	man_patient: Mention 4	TEXT	OPEN	Maneuvers
B106x05	man_patient: Mention 5	TEXT	OPEN	Maneuvers
B106x06	man_patient: Mention 6	TEXT	OPEN	Maneuvers
B107	pscc_fuexam	NOMINAL	SELECTION	Do you perform follow-up examinations?
B107_02	pscc_fuexam: Yes. Please specify after how many days	TEXT	OPEN	Do you perform follow-up examinations?
B108	phys_measure: Number of mentions	METRIC	MEASURED	Other physiotherapeutic measures
B108x01	phys_measure: Mention 1	TEXT	OPEN	Other physiotherapeutic measures
B108x02	phys_measure: Mention 2	TEXT	OPEN	Other physiotherapeutic measures
B108x03	phys_measure: Mention 3	TEXT	OPEN	Other physiotherapeutic measures
B108x04	phys_measure: Mention 4	TEXT	OPEN	Other physiotherapeutic measures
B108x05	phys_measure: Mention 5	TEXT	OPEN	Other physiotherapeutic measures
B108x06	phys_measure: Mention 6	TEXT	OPEN	Other physiotherapeutic measures
B108x07	phys_measure: Mention 7	TEXT	OPEN	Other physiotherapeutic measures
B109	phys_freq: Number of mentions	METRIC	MEASURED	Physiotherapeutic Measures
B109x01	phys_freq: Mention 1	TEXT	OPEN	Physiotherapeutic Measures
B109x02	phys_freq: Mention 2	TEXT	OPEN	Physiotherapeutic Measures
B109x03	phys_freq: Mention 3	TEXT	OPEN	Physiotherapeutic Measures
B109x04	phys_freq: Mention 4	TEXT	OPEN	Physiotherapeutic Measures
B109x05	phys_freq: Mention 5	TEXT	OPEN	Physiotherapeutic Measures
B109x06	phys_freq: Mention 6	TEXT	OPEN	Physiotherapeutic Measures
B109x07	phys_freq: Mention 7	TEXT	OPEN	Physiotherapeutic Measures
B110	phys_duration: Number of mentions	METRIC	MEASURED	Physiotherapeutic Measures
B110x01	phys_duration: Mention 1	TEXT	OPEN	Physiotherapeutic Measures
B110x02	phys_duration: Mention 2	TEXT	OPEN	Physiotherapeutic Measures
B110x03	phys_duration: Mention 3	TEXT	OPEN	Physiotherapeutic Measures
B110x04	phys_duration: Mention 4	TEXT	OPEN	Physiotherapeutic Measures
B110x05	phys_duration: Mention 5	TEXT	OPEN	Physiotherapeutic Measures
B110x06	phys_duration: Mention 6	TEXT	OPEN	Physiotherapeutic Measures
B110x07	phys_duration: Mention 7	TEXT	OPEN	Physiotherapeutic Measures
B111	phys_doctor: Number of mentions	METRIC	MEASURED	Physiotherapeutic Measures
B111x01	phys_doctor: Mention 1	TEXT	OPEN	Physiotherapeutic Measures
B111x02	phys_doctor: Mention 2	TEXT	OPEN	Physiotherapeutic Measures
B111x03	phys_doctor: Mention 3	TEXT	OPEN	Physiotherapeutic Measures
B111x04	phys_doctor: Mention 4	TEXT	OPEN	Physiotherapeutic Measures
B111x05	phys_doctor: Mention 5	TEXT	OPEN	Physiotherapeutic Measures
B112	phys_physio: Number of mentions	METRIC	MEASURED	Physiotherapeutic Measures
B112x01	phys_physio: Mention 1	TEXT	OPEN	Physiotherapeutic Measures
B112x02	phys_physio: Mention 2	TEXT	OPEN	Physiotherapeutic Measures
B112x03	phys_physio: Mention 3	TEXT	OPEN	Physiotherapeutic Measures
B112x04	phys_physio: Mention 4	TEXT	OPEN	Physiotherapeutic Measures
B112x05	phys_physio: Mention 5	TEXT	OPEN	Physiotherapeutic Measures
B112x06	phys_physio: Mention 6	TEXT	OPEN	Physiotherapeutic Measures
B112x07	phys_physio: Mention 7	TEXT	OPEN	Physiotherapeutic Measures
B113	phys_patient: Number of mentions	METRIC	MEASURED	Physiotherapeutic Measures
B113x01	phys_patient: Mention 1	TEXT	OPEN	Physiotherapeutic Measures
B113x02	phys_patient: Mention 2	TEXT	OPEN	Physiotherapeutic Measures
B113x03	phys_patient: Mention 3	TEXT	OPEN	Physiotherapeutic Measures
B113x04	phys_patient: Mention 4	TEXT	OPEN	Physiotherapeutic Measures
B113x05	phys_patient: Mention 5	TEXT	OPEN	Physiotherapeutic Measures
B113x06	phys_patient: Mention 6	TEXT	OPEN	Physiotherapeutic Measures
C101	pha_name: Number of mentions	METRIC	MEASURED	Medication
C101x01	pha_name: Mention 1	TEXT	OPEN	Medication
C101x02	pha_name: Mention 2	TEXT	OPEN	Medication
C101x03	pha_name: Mention 3	TEXT	OPEN	Medication
C101x04	pha_name: Mention 4	TEXT	OPEN	Medication
C102	pha_dosage: Number of mentions	METRIC	MEASURED	Dosage
C102x01	pha_dosage: Mention 1	TEXT	OPEN	Dosage
C102x02	pha_dosage: Mention 2	TEXT	OPEN	Dosage
C102x03	pha_dosage: Mention 3	TEXT	OPEN	Dosage
C102x04	pha_dosage: Mention 4	TEXT	OPEN	Dosage
C103	pha_dosageform: Number of mentions	METRIC	MEASURED	Dosage
C103x01	pha_dosageform: Mention 1	TEXT	OPEN	Dosage
C103x02	pha_dosageform: Mention 2	TEXT	OPEN	Dosage
C103x03	pha_dosageform: Mention 3	TEXT	OPEN	Dosage
C103x04	pha_dosageform: Mention 4	TEXT	OPEN	Dosage
C104	pha_duration: Number of mentions	METRIC	MEASURED	Duration
C104x01	pha_duration: Mention 1	TEXT	OPEN	Duration
C104x02	pha_duration: Mention 2	TEXT	OPEN	Duration
C104x03	pha_duration: Mention 3	TEXT	OPEN	Duration
C104x04	pha_duration: Mention 4	TEXT	OPEN	Duration
C105_01	pha_vitD: Dosage	TEXT	OPEN	Vitamin D
C105_02	pha_vitD: Duration	TEXT	OPEN	Vitamin D
D101_01	su_criteria: When do you perform surgery?	TEXT	OPEN
D101_01a	su_criteria: When do you perform surgery?: Prefer not to answer	DICHOTOMOUS	CHECKBOX
D101_02	su_criteria: How many attacks per months should the patients have if you initiate treatment?	TEXT	OPEN
D101_02a	su_criteria: How many attacks per months should the patients have if you initiate treatment?: Prefer not to answer	DICHOTOMOUS	CHECKBOX
D102	su_name: Number of mentions	METRIC	MEASURED
D102x01	su_name: Mention 1	TEXT	OPEN
D102x02	su_name: Mention 2	TEXT	OPEN
D103	su_description: Number of mentions	METRIC	MEASURED
D103x01	su_description: Mention 1	TEXT	OPEN
D103x02	su_description: Mention 2	TEXT	OPEN
E101	psy_name: Number of mentions	METRIC	MEASURED
E101x01	psy_name: Mention 1	TEXT	OPEN
E101x02	psy_name: Mention 2	TEXT	OPEN
E102	psy_durday: Number of mentions	METRIC	MEASURED
E102x01	psy_durday: Mention 1	TEXT	OPEN
E102x02	psy_durday: Mention 2	TEXT	OPEN
E103	psy_dura: Number of mentions	METRIC	MEASURED
E103x01	psy_dura: Mention 1	TEXT	OPEN
E104	psy_doctor: Number of mentions	METRIC	MEASURED
E104x01	psy_doctor: Mention 1	TEXT	OPEN
E105	psy_physio: Number of mentions	METRIC	MEASURED
E105x01	psy_physio: Mention 1	TEXT	OPEN
E106	psy_other: Number of mentions	METRIC	MEASURED
E106x01	psy_other: Mention 1	TEXT	OPEN
F101	ot_name: Number of mentions	METRIC	MEASURED
F101x01	ot_name: Mention 1	TEXT	OPEN
F101x02	ot_name: Mention 2	TEXT	OPEN
F101x03	ot_name: Mention 3	TEXT	OPEN
F101x04	ot_name: Mention 4	TEXT	OPEN
F101x05	ot_name: Mention 5	TEXT	OPEN
F101x06	ot_name: Mention 6	TEXT	OPEN
F101x07	ot_name: Mention 7	TEXT	OPEN
F101x08	ot_name: Mention 8	TEXT	OPEN
F101x09	ot_name: Mention 9	TEXT	OPEN
F101x10	ot_name: Mention 10	TEXT	OPEN
F101x11	ot_name: Mention 11	TEXT	OPEN
F101x12	ot_name: Mention 12	TEXT	OPEN
F101x13	ot_name: Mention 13	TEXT	OPEN
F101x14	ot_name: Mention 14	TEXT	OPEN
F101x15	ot_name: Mention 15	TEXT	OPEN
F101x16	ot_name: Mention 16	TEXT	OPEN
F101x17	ot_name: Mention 17	TEXT	OPEN
F101x18	ot_name: Mention 18	TEXT	OPEN
F101x20	ot_name: Mention 20	TEXT	OPEN
F102	ot_description: Number of mentions	METRIC	MEASURED
F102x01	ot_description: Mention 1	TEXT	OPEN
F102x02	ot_description: Mention 2	TEXT	OPEN
F102x03	ot_description: Mention 3	TEXT	OPEN
G101	pha_name: Number of mentions	METRIC	MEASURED	Symptomatic treatment of vertigo, dizziness, nausea and/or vomitting
G101x01	pha_name: Mention 1	TEXT	OPEN	Symptomatic treatment of vertigo, dizziness, nausea and/or vomitting
G101x02	pha_name: Mention 2	TEXT	OPEN	Symptomatic treatment of vertigo, dizziness, nausea and/or vomitting
G101x03	pha_name: Mention 3	TEXT	OPEN	Symptomatic treatment of vertigo, dizziness, nausea and/or vomitting
G101x04	pha_name: Mention 4	TEXT	OPEN	Symptomatic treatment of vertigo, dizziness, nausea and/or vomitting
G101x05	pha_name: Mention 5	TEXT	OPEN	Symptomatic treatment of vertigo, dizziness, nausea and/or vomitting
G101x06	pha_name: Mention 6	TEXT	OPEN	Symptomatic treatment of vertigo, dizziness, nausea and/or vomitting
G101x07	pha_name: Mention 7	TEXT	OPEN	Symptomatic treatment of vertigo, dizziness, nausea and/or vomitting
G101x08	pha_name: Mention 8	TEXT	OPEN	Symptomatic treatment of vertigo, dizziness, nausea and/or vomitting
G101x09	pha_name: Mention 9	TEXT	OPEN	Symptomatic treatment of vertigo, dizziness, nausea and/or vomitting
G101x10	pha_name: Mention 10	TEXT	OPEN	Symptomatic treatment of vertigo, dizziness, nausea and/or vomitting
G101x11	pha_name: Mention 11	TEXT	OPEN	Symptomatic treatment of vertigo, dizziness, nausea and/or vomitting
G101x12	pha_name: Mention 12	TEXT	OPEN	Symptomatic treatment of vertigo, dizziness, nausea and/or vomitting
G101x13	pha_name: Mention 13	TEXT	OPEN	Symptomatic treatment of vertigo, dizziness, nausea and/or vomitting
G101x14	pha_name: Mention 14	TEXT	OPEN	Symptomatic treatment of vertigo, dizziness, nausea and/or vomitting
G101x15	pha_name: Mention 15	TEXT	OPEN	Symptomatic treatment of vertigo, dizziness, nausea and/or vomitting
G101x16	pha_name: Mention 16	TEXT	OPEN	Symptomatic treatment of vertigo, dizziness, nausea and/or vomitting
G102	pha_dosage: Number of mentions	METRIC	MEASURED	Dosage
G102x01	pha_dosage: Mention 1	TEXT	OPEN	Dosage
G102x02	pha_dosage: Mention 2	TEXT	OPEN	Dosage
G102x03	pha_dosage: Mention 3	TEXT	OPEN	Dosage
G102x04	pha_dosage: Mention 4	TEXT	OPEN	Dosage
G102x05	pha_dosage: Mention 5	TEXT	OPEN	Dosage
G102x06	pha_dosage: Mention 6	TEXT	OPEN	Dosage
G102x07	pha_dosage: Mention 7	TEXT	OPEN	Dosage
G102x08	pha_dosage: Mention 8	TEXT	OPEN	Dosage
G102x09	pha_dosage: Mention 9	TEXT	OPEN	Dosage
G102x10	pha_dosage: Mention 10	TEXT	OPEN	Dosage
G102x11	pha_dosage: Mention 11	TEXT	OPEN	Dosage
G102x12	pha_dosage: Mention 12	TEXT	OPEN	Dosage
G102x13	pha_dosage: Mention 13	TEXT	OPEN	Dosage
G102x14	pha_dosage: Mention 14	TEXT	OPEN	Dosage
G102x15	pha_dosage: Mention 15	TEXT	OPEN	Dosage
G102x16	pha_dosage: Mention 16	TEXT	OPEN	Dosage
G103	pha_dosageform: Number of mentions	METRIC	MEASURED	Dosage
G103x01	pha_dosageform: Mention 1	TEXT	OPEN	Dosage
G103x02	pha_dosageform: Mention 2	TEXT	OPEN	Dosage
G103x03	pha_dosageform: Mention 3	TEXT	OPEN	Dosage
G103x04	pha_dosageform: Mention 4	TEXT	OPEN	Dosage
G103x05	pha_dosageform: Mention 5	TEXT	OPEN	Dosage
G103x06	pha_dosageform: Mention 6	TEXT	OPEN	Dosage
G103x07	pha_dosageform: Mention 7	TEXT	OPEN	Dosage
G103x08	pha_dosageform: Mention 8	TEXT	OPEN	Dosage
G103x09	pha_dosageform: Mention 9	TEXT	OPEN	Dosage
G103x10	pha_dosageform: Mention 10	TEXT	OPEN	Dosage
G103x11	pha_dosageform: Mention 11	TEXT	OPEN	Dosage
G103x12	pha_dosageform: Mention 12	TEXT	OPEN	Dosage
G103x13	pha_dosageform: Mention 13	TEXT	OPEN	Dosage
G103x14	pha_dosageform: Mention 14	TEXT	OPEN	Dosage
G103x15	pha_dosageform: Mention 15	TEXT	OPEN	Dosage
G103x16	pha_dosageform: Mention 16	TEXT	OPEN	Dosage
G104	pha_duration: Number of mentions	METRIC	MEASURED	Duration
G104x01	pha_duration: Mention 1	TEXT	OPEN	Duration
G104x02	pha_duration: Mention 2	TEXT	OPEN	Duration
G104x03	pha_duration: Mention 3	TEXT	OPEN	Duration
G104x04	pha_duration: Mention 4	TEXT	OPEN	Duration
G104x05	pha_duration: Mention 5	TEXT	OPEN	Duration
G104x06	pha_duration: Mention 6	TEXT	OPEN	Duration
G104x07	pha_duration: Mention 7	TEXT	OPEN	Duration
G104x08	pha_duration: Mention 8	TEXT	OPEN	Duration
G104x09	pha_duration: Mention 9	TEXT	OPEN	Duration
G104x10	pha_duration: Mention 10	TEXT	OPEN	Duration
G104x11	pha_duration: Mention 11	TEXT	OPEN	Duration
G104x12	pha_duration: Mention 12	TEXT	OPEN	Duration
G104x13	pha_duration: Mention 13	TEXT	OPEN	Duration
G104x14	pha_duration: Mention 14	TEXT	OPEN	Duration
G104x15	pha_duration: Mention 15	TEXT	OPEN	Duration
G104x16	pha_duration: Mention 16	TEXT	OPEN	Duration
A201	init_hSCCcanal: Residual option (negative) or number of selected options	METRIC	SYSTEM	Which methods do you use to treat hcBPPV canalolithiasis? Multiple choice is possible. For each choice you will get more detailed questions later. <br>Select "Not applicable", if no patients with hcBPPV canalolithiasis were treated at your center.
A201_01	init_hSCCcanal: Physiotherapy	DICHOTOMOUS	CHECKBOX	Which methods do you use to treat hcBPPV canalolithiasis? Multiple choice is possible. For each choice you will get more detailed questions later. <br>Select "Not applicable", if no patients with hcBPPV canalolithiasis were treated at your center.
A201_02	init_hSCCcanal: Pharmacotherapy	DICHOTOMOUS	CHECKBOX	Which methods do you use to treat hcBPPV canalolithiasis? Multiple choice is possible. For each choice you will get more detailed questions later. <br>Select "Not applicable", if no patients with hcBPPV canalolithiasis were treated at your center.
A201_03	init_hSCCcanal: Psychotherapy	DICHOTOMOUS	CHECKBOX	Which methods do you use to treat hcBPPV canalolithiasis? Multiple choice is possible. For each choice you will get more detailed questions later. <br>Select "Not applicable", if no patients with hcBPPV canalolithiasis were treated at your center.
A201_04	init_hSCCcanal: Surgery	DICHOTOMOUS	CHECKBOX	Which methods do you use to treat hcBPPV canalolithiasis? Multiple choice is possible. For each choice you will get more detailed questions later. <br>Select "Not applicable", if no patients with hcBPPV canalolithiasis were treated at your center.
A201_05	init_hSCCcanal: Others, namely	DICHOTOMOUS	CHECKBOX	Which methods do you use to treat hcBPPV canalolithiasis? Multiple choice is possible. For each choice you will get more detailed questions later. <br>Select "Not applicable", if no patients with hcBPPV canalolithiasis were treated at your center.
A201_05a	init_hSCCcanal: Others, namely (free text)	TEXT	OPEN	Which methods do you use to treat hcBPPV canalolithiasis? Multiple choice is possible. For each choice you will get more detailed questions later. <br>Select "Not applicable", if no patients with hcBPPV canalolithiasis were treated at your center.
A201_06	init_hSCCcanal: Not applicable.	DICHOTOMOUS	CHECKBOX	Which methods do you use to treat hcBPPV canalolithiasis? Multiple choice is possible. For each choice you will get more detailed questions later. <br>Select "Not applicable", if no patients with hcBPPV canalolithiasis were treated at your center.
B201	man_name: Number of mentions	METRIC	MEASURED	Maneuvers
B201x01	man_name: Mention 1	TEXT	OPEN	Maneuvers
B201x02	man_name: Mention 2	TEXT	OPEN	Maneuvers
B201x03	man_name: Mention 3	TEXT	OPEN	Maneuvers
B201x04	man_name: Mention 4	TEXT	OPEN	Maneuvers
B202	man_freq: Number of mentions	METRIC	MEASURED	Maneuvers
B202x01	man_freq: Mention 1	TEXT	OPEN	Maneuvers
B202x02	man_freq: Mention 2	TEXT	OPEN	Maneuvers
B202x03	man_freq: Mention 3	TEXT	OPEN	Maneuvers
B202x04	man_freq: Mention 4	TEXT	OPEN	Maneuvers
B203	man_duration: Number of mentions	METRIC	MEASURED	Maneuvers
B203x01	man_duration: Mention 1	TEXT	OPEN	Maneuvers
B203x02	man_duration: Mention 2	TEXT	OPEN	Maneuvers
B203x03	man_duration: Mention 3	TEXT	OPEN	Maneuvers
B203x04	man_duration: Mention 4	TEXT	OPEN	Maneuvers
B204	man_doctor: Number of mentions	METRIC	MEASURED	Maneuvers
B204x01	man_doctor: Mention 1	TEXT	OPEN	Maneuvers
B204x02	man_doctor: Mention 2	TEXT	OPEN	Maneuvers
B204x03	man_doctor: Mention 3	TEXT	OPEN	Maneuvers
B204x04	man_doctor: Mention 4	TEXT	OPEN	Maneuvers
B205	man_physio: Number of mentions	METRIC	MEASURED	Maneuvers
B205x01	man_physio: Mention 1	TEXT	OPEN	Maneuvers
B205x02	man_physio: Mention 2	TEXT	OPEN	Maneuvers
B205x03	man_physio: Mention 3	TEXT	OPEN	Maneuvers
B205x04	man_physio: Mention 4	TEXT	OPEN	Maneuvers
B206	man_patient: Number of mentions	METRIC	MEASURED	Maneuvers
B206x01	man_patient: Mention 1	TEXT	OPEN	Maneuvers
B206x02	man_patient: Mention 2	TEXT	OPEN	Maneuvers
B206x03	man_patient: Mention 3	TEXT	OPEN	Maneuvers
B206x04	man_patient: Mention 4	TEXT	OPEN	Maneuvers
B207	pscc_fuexam	NOMINAL	SELECTION	Do you perform follow-up examinations?
B207_02	pscc_fuexam: Yes. Please specify after how many days	TEXT	OPEN	Do you perform follow-up examinations?
B208	phys_measure: Number of mentions	METRIC	MEASURED	Other physiotherapeutic measures
B208x01	phys_measure: Mention 1	TEXT	OPEN	Other physiotherapeutic measures
B208x02	phys_measure: Mention 2	TEXT	OPEN	Other physiotherapeutic measures
B208x03	phys_measure: Mention 3	TEXT	OPEN	Other physiotherapeutic measures
B208x04	phys_measure: Mention 4	TEXT	OPEN	Other physiotherapeutic measures
B208x05	phys_measure: Mention 5	TEXT	OPEN	Other physiotherapeutic measures
B208x06	phys_measure: Mention 6	TEXT	OPEN	Other physiotherapeutic measures
B209	phys_freq: Number of mentions	METRIC	MEASURED	Physiotherapeutic Measures
B209x01	phys_freq: Mention 1	TEXT	OPEN	Physiotherapeutic Measures
B209x02	phys_freq: Mention 2	TEXT	OPEN	Physiotherapeutic Measures
B209x03	phys_freq: Mention 3	TEXT	OPEN	Physiotherapeutic Measures
B209x04	phys_freq: Mention 4	TEXT	OPEN	Physiotherapeutic Measures
B209x05	phys_freq: Mention 5	TEXT	OPEN	Physiotherapeutic Measures
B209x06	phys_freq: Mention 6	TEXT	OPEN	Physiotherapeutic Measures
B210	phys_duration: Number of mentions	METRIC	MEASURED	Physiotherapeutic Measures
B210x01	phys_duration: Mention 1	TEXT	OPEN	Physiotherapeutic Measures
B210x02	phys_duration: Mention 2	TEXT	OPEN	Physiotherapeutic Measures
B210x03	phys_duration: Mention 3	TEXT	OPEN	Physiotherapeutic Measures
B210x04	phys_duration: Mention 4	TEXT	OPEN	Physiotherapeutic Measures
B210x05	phys_duration: Mention 5	TEXT	OPEN	Physiotherapeutic Measures
B210x06	phys_duration: Mention 6	TEXT	OPEN	Physiotherapeutic Measures
B211	phys_doctor: Number of mentions	METRIC	MEASURED	Physiotherapeutic Measures
B211x01	phys_doctor: Mention 1	TEXT	OPEN	Physiotherapeutic Measures
B211x02	phys_doctor: Mention 2	TEXT	OPEN	Physiotherapeutic Measures
B211x03	phys_doctor: Mention 3	TEXT	OPEN	Physiotherapeutic Measures
B211x04	phys_doctor: Mention 4	TEXT	OPEN	Physiotherapeutic Measures
B211x05	phys_doctor: Mention 5	TEXT	OPEN	Physiotherapeutic Measures
B212	phys_physio: Number of mentions	METRIC	MEASURED	Physiotherapeutic Measures
B212x01	phys_physio: Mention 1	TEXT	OPEN	Physiotherapeutic Measures
B212x02	phys_physio: Mention 2	TEXT	OPEN	Physiotherapeutic Measures
B212x03	phys_physio: Mention 3	TEXT	OPEN	Physiotherapeutic Measures
B212x04	phys_physio: Mention 4	TEXT	OPEN	Physiotherapeutic Measures
B212x05	phys_physio: Mention 5	TEXT	OPEN	Physiotherapeutic Measures
B212x06	phys_physio: Mention 6	TEXT	OPEN	Physiotherapeutic Measures
B213	phys_patient: Number of mentions	METRIC	MEASURED	Physiotherapeutic Measures
B213x01	phys_patient: Mention 1	TEXT	OPEN	Physiotherapeutic Measures
B213x02	phys_patient: Mention 2	TEXT	OPEN	Physiotherapeutic Measures
B213x03	phys_patient: Mention 3	TEXT	OPEN	Physiotherapeutic Measures
B213x04	phys_patient: Mention 4	TEXT	OPEN	Physiotherapeutic Measures
B213x05	phys_patient: Mention 5	TEXT	OPEN	Physiotherapeutic Measures
C201	pha_name: Number of mentions	METRIC	MEASURED	Medication
C201x01	pha_name: Mention 1	TEXT	OPEN	Medication
C201x02	pha_name: Mention 2	TEXT	OPEN	Medication
C201x03	pha_name: Mention 3	TEXT	OPEN	Medication
C201x04	pha_name: Mention 4	TEXT	OPEN	Medication
C202	pha_dosage: Number of mentions	METRIC	MEASURED	Dosage
C202x01	pha_dosage: Mention 1	TEXT	OPEN	Dosage
C202x02	pha_dosage: Mention 2	TEXT	OPEN	Dosage
C202x03	pha_dosage: Mention 3	TEXT	OPEN	Dosage
C202x04	pha_dosage: Mention 4	TEXT	OPEN	Dosage
C203	pha_dosageform: Number of mentions	METRIC	MEASURED	Dosage
C203x01	pha_dosageform: Mention 1	TEXT	OPEN	Dosage
C203x02	pha_dosageform: Mention 2	TEXT	OPEN	Dosage
C203x03	pha_dosageform: Mention 3	TEXT	OPEN	Dosage
C203x04	pha_dosageform: Mention 4	TEXT	OPEN	Dosage
C204	pha_duration: Number of mentions	METRIC	MEASURED	Duration
C204x01	pha_duration: Mention 1	TEXT	OPEN	Duration
C204x02	pha_duration: Mention 2	TEXT	OPEN	Duration
C204x03	pha_duration: Mention 3	TEXT	OPEN	Duration
C204x04	pha_duration: Mention 4	TEXT	OPEN	Duration
C205_01	pha_vitD: Dosage	TEXT	OPEN	Vitamin D
C205_02	pha_vitD: Duration	TEXT	OPEN	Vitamin D
D201_01	su_criteria: When do you perform surgery?	TEXT	OPEN
D201_01a	su_criteria: When do you perform surgery?: Prefer not to answer	DICHOTOMOUS	CHECKBOX
D201_02	su_criteria: How many attacks per months should the patients have if you initiate treatment?	TEXT	OPEN
D201_02a	su_criteria: How many attacks per months should the patients have if you initiate treatment?: Prefer not to answer	DICHOTOMOUS	CHECKBOX
D202	su_name: Number of mentions	METRIC	MEASURED
D202x01	su_name: Mention 1	TEXT	OPEN
D202x02	su_name: Mention 2	TEXT	OPEN
D202x03	su_name: Mention 3	TEXT	OPEN
D203	su_description: Number of mentions	METRIC	MEASURED
D203x01	su_description: Mention 1	TEXT	OPEN
D203x02	su_description: Mention 2	TEXT	OPEN
D203x03	su_description: Mention 3	TEXT	OPEN
E201	psy_name: Number of mentions	METRIC	MEASURED
E201x01	psy_name: Mention 1	TEXT	OPEN
E201x02	psy_name: Mention 2	TEXT	OPEN
E202	psy_durday: Number of mentions	METRIC	MEASURED
E202x01	psy_durday: Mention 1	TEXT	OPEN
E202x02	psy_durday: Mention 2	TEXT	OPEN
E203	psy_dura: Number of mentions	METRIC	MEASURED
E203x01	psy_dura: Mention 1	TEXT	OPEN
E203x02	psy_dura: Mention 2	TEXT	OPEN
E204	psy_doctor: Number of mentions	METRIC	MEASURED
E204x01	psy_doctor: Mention 1	TEXT	OPEN
E204x02	psy_doctor: Mention 2	TEXT	OPEN
E205	psy_physio: Number of mentions	METRIC	MEASURED
E205x01	psy_physio: Mention 1	TEXT	OPEN
E205x02	psy_physio: Mention 2	TEXT	OPEN
E206	psy_other: Number of mentions	METRIC	MEASURED
E206x01	psy_other: Mention 1	TEXT	OPEN
E206x02	psy_other: Mention 2	TEXT	OPEN
F201	ot_name: Number of mentions	METRIC	MEASURED
F201x01	ot_name: Mention 1	TEXT	OPEN
F201x02	ot_name: Mention 2	TEXT	OPEN
F201x03	ot_name: Mention 3	TEXT	OPEN
F201x04	ot_name: Mention 4	TEXT	OPEN
F202	ot_description: Number of mentions	METRIC	MEASURED
F202x01	ot_description: Mention 1	TEXT	OPEN
F202x02	ot_description: Mention 2	TEXT	OPEN
F202x03	ot_description: Mention 3	TEXT	OPEN
A301	init_hSCCcupu: Residual option (negative) or number of selected options	METRIC	SYSTEM	Which methods do you use to treat hcBPPV cupulolithiasis? Multiple choice is possible. For each choice you will get more detailed questions later. <br>Select "Not applicable", if not patients with hcBPPV cupulolithiasiswere treated at your center.
A301_01	init_hSCCcupu: Physiotherapy	DICHOTOMOUS	CHECKBOX	Which methods do you use to treat hcBPPV cupulolithiasis? Multiple choice is possible. For each choice you will get more detailed questions later. <br>Select "Not applicable", if not patients with hcBPPV cupulolithiasiswere treated at your center.
A301_02	init_hSCCcupu: Pharmacotherapy	DICHOTOMOUS	CHECKBOX	Which methods do you use to treat hcBPPV cupulolithiasis? Multiple choice is possible. For each choice you will get more detailed questions later. <br>Select "Not applicable", if not patients with hcBPPV cupulolithiasiswere treated at your center.
A301_03	init_hSCCcupu: Psychotherapy	DICHOTOMOUS	CHECKBOX	Which methods do you use to treat hcBPPV cupulolithiasis? Multiple choice is possible. For each choice you will get more detailed questions later. <br>Select "Not applicable", if not patients with hcBPPV cupulolithiasiswere treated at your center.
A301_04	init_hSCCcupu: Surgery	DICHOTOMOUS	CHECKBOX	Which methods do you use to treat hcBPPV cupulolithiasis? Multiple choice is possible. For each choice you will get more detailed questions later. <br>Select "Not applicable", if not patients with hcBPPV cupulolithiasiswere treated at your center.
A301_05	init_hSCCcupu: Others, namely	DICHOTOMOUS	CHECKBOX	Which methods do you use to treat hcBPPV cupulolithiasis? Multiple choice is possible. For each choice you will get more detailed questions later. <br>Select "Not applicable", if not patients with hcBPPV cupulolithiasiswere treated at your center.
A301_05a	init_hSCCcupu: Others, namely (free text)	TEXT	OPEN	Which methods do you use to treat hcBPPV cupulolithiasis? Multiple choice is possible. For each choice you will get more detailed questions later. <br>Select "Not applicable", if not patients with hcBPPV cupulolithiasiswere treated at your center.
A301_06	init_hSCCcupu: Not applicable	DICHOTOMOUS	CHECKBOX	Which methods do you use to treat hcBPPV cupulolithiasis? Multiple choice is possible. For each choice you will get more detailed questions later. <br>Select "Not applicable", if not patients with hcBPPV cupulolithiasiswere treated at your center.
B301	man_name: Number of mentions	METRIC	MEASURED	Maneuvers
B301x01	man_name: Mention 1	TEXT	OPEN	Maneuvers
B301x02	man_name: Mention 2	TEXT	OPEN	Maneuvers
B301x03	man_name: Mention 3	TEXT	OPEN	Maneuvers
B302	man_freq: Number of mentions	METRIC	MEASURED	Maneuvers
B302x01	man_freq: Mention 1	TEXT	OPEN	Maneuvers
B302x02	man_freq: Mention 2	TEXT	OPEN	Maneuvers
B302x03	man_freq: Mention 3	TEXT	OPEN	Maneuvers
B303	man_duration: Number of mentions	METRIC	MEASURED	Maneuvers
B303x01	man_duration: Mention 1	TEXT	OPEN	Maneuvers
B303x02	man_duration: Mention 2	TEXT	OPEN	Maneuvers
B303x03	man_duration: Mention 3	TEXT	OPEN	Maneuvers
B304	man_doctor: Number of mentions	METRIC	MEASURED	Maneuvers
B304x01	man_doctor: Mention 1	TEXT	OPEN	Maneuvers
B304x02	man_doctor: Mention 2	TEXT	OPEN	Maneuvers
B304x03	man_doctor: Mention 3	TEXT	OPEN	Maneuvers
B305	man_physio: Number of mentions	METRIC	MEASURED	Maneuvers
B305x01	man_physio: Mention 1	TEXT	OPEN	Maneuvers
B305x02	man_physio: Mention 2	TEXT	OPEN	Maneuvers
B305x03	man_physio: Mention 3	TEXT	OPEN	Maneuvers
B306	man_patient: Number of mentions	METRIC	MEASURED	Maneuvers
B306x01	man_patient: Mention 1	TEXT	OPEN	Maneuvers
B306x02	man_patient: Mention 2	TEXT	OPEN	Maneuvers
B306x03	man_patient: Mention 3	TEXT	OPEN	Maneuvers
B307	pscc_fuexam	NOMINAL	SELECTION	Do you perform follow-up examinations?
B307_02	pscc_fuexam: Yes. Please specify after how many days	TEXT	OPEN	Do you perform follow-up examinations?
B308	phys_measure: Number of mentions	METRIC	MEASURED	Other physiotherapeutic Measures
B308x01	phys_measure: Mention 1	TEXT	OPEN	Other physiotherapeutic Measures
B308x02	phys_measure: Mention 2	TEXT	OPEN	Other physiotherapeutic Measures
B308x03	phys_measure: Mention 3	TEXT	OPEN	Other physiotherapeutic Measures
B308x04	phys_measure: Mention 4	TEXT	OPEN	Other physiotherapeutic Measures
B308x05	phys_measure: Mention 5	TEXT	OPEN	Other physiotherapeutic Measures
B309	phys_freq: Number of mentions	METRIC	MEASURED	Physiotherapeutic Measures
B309x01	phys_freq: Mention 1	TEXT	OPEN	Physiotherapeutic Measures
B309x02	phys_freq: Mention 2	TEXT	OPEN	Physiotherapeutic Measures
B309x03	phys_freq: Mention 3	TEXT	OPEN	Physiotherapeutic Measures
B309x04	phys_freq: Mention 4	TEXT	OPEN	Physiotherapeutic Measures
B309x05	phys_freq: Mention 5	TEXT	OPEN	Physiotherapeutic Measures
B310	phys_duration: Number of mentions	METRIC	MEASURED	Physiotherapeutic Measures
B310x01	phys_duration: Mention 1	TEXT	OPEN	Physiotherapeutic Measures
B310x02	phys_duration: Mention 2	TEXT	OPEN	Physiotherapeutic Measures
B310x03	phys_duration: Mention 3	TEXT	OPEN	Physiotherapeutic Measures
B310x04	phys_duration: Mention 4	TEXT	OPEN	Physiotherapeutic Measures
B310x05	phys_duration: Mention 5	TEXT	OPEN	Physiotherapeutic Measures
B311	phys_doctor: Number of mentions	METRIC	MEASURED	Physiotherapeutic Measures
B311x01	phys_doctor: Mention 1	TEXT	OPEN	Physiotherapeutic Measures
B311x02	phys_doctor: Mention 2	TEXT	OPEN	Physiotherapeutic Measures
B311x03	phys_doctor: Mention 3	TEXT	OPEN	Physiotherapeutic Measures
B311x04	phys_doctor: Mention 4	TEXT	OPEN	Physiotherapeutic Measures
B311x05	phys_doctor: Mention 5	TEXT	OPEN	Physiotherapeutic Measures
B312	phys_physio: Number of mentions	METRIC	MEASURED	Physiotherapeutic Measures
B312x01	phys_physio: Mention 1	TEXT	OPEN	Physiotherapeutic Measures
B312x02	phys_physio: Mention 2	TEXT	OPEN	Physiotherapeutic Measures
B312x03	phys_physio: Mention 3	TEXT	OPEN	Physiotherapeutic Measures
B312x04	phys_physio: Mention 4	TEXT	OPEN	Physiotherapeutic Measures
B312x05	phys_physio: Mention 5	TEXT	OPEN	Physiotherapeutic Measures
B313	phys_patient: Number of mentions	METRIC	MEASURED	Physiotherapeutic Measures
B313x01	phys_patient: Mention 1	TEXT	OPEN	Physiotherapeutic Measures
B313x02	phys_patient: Mention 2	TEXT	OPEN	Physiotherapeutic Measures
B313x03	phys_patient: Mention 3	TEXT	OPEN	Physiotherapeutic Measures
B313x04	phys_patient: Mention 4	TEXT	OPEN	Physiotherapeutic Measures
B313x05	phys_patient: Mention 5	TEXT	OPEN	Physiotherapeutic Measures
C301	pha_name: Number of mentions	METRIC	MEASURED	Medication
C301x01	pha_name: Mention 1	TEXT	OPEN	Medication
C301x02	pha_name: Mention 2	TEXT	OPEN	Medication
C301x03	pha_name: Mention 3	TEXT	OPEN	Medication
C301x04	pha_name: Mention 4	TEXT	OPEN	Medication
C302	pha_dosage: Number of mentions	METRIC	MEASURED	Dosage
C302x01	pha_dosage: Mention 1	TEXT	OPEN	Dosage
C302x02	pha_dosage: Mention 2	TEXT	OPEN	Dosage
C302x03	pha_dosage: Mention 3	TEXT	OPEN	Dosage
C302x04	pha_dosage: Mention 4	TEXT	OPEN	Dosage
C303	pha_dosageform: Number of mentions	METRIC	MEASURED	Dosage
C303x01	pha_dosageform: Mention 1	TEXT	OPEN	Dosage
C303x02	pha_dosageform: Mention 2	TEXT	OPEN	Dosage
C303x03	pha_dosageform: Mention 3	TEXT	OPEN	Dosage
C303x04	pha_dosageform: Mention 4	TEXT	OPEN	Dosage
C304	pha_duration: Number of mentions	METRIC	MEASURED	Duration
C304x01	pha_duration: Mention 1	TEXT	OPEN	Duration
C304x02	pha_duration: Mention 2	TEXT	OPEN	Duration
C304x03	pha_duration: Mention 3	TEXT	OPEN	Duration
C304x04	pha_duration: Mention 4	TEXT	OPEN	Duration
C305_01	pha_vitD: Dosage	TEXT	OPEN	Vitamin D
C305_02	pha_vitD: Duration	TEXT	OPEN	Vitamin D
D301_01	su_criteria: When do you perform surgery?	TEXT	OPEN
D301_01a	su_criteria: When do you perform surgery?: Prefer not to answer	DICHOTOMOUS	CHECKBOX
D301_02	su_criteria: How many attacks per months should the patients have if you initiate treatment?	TEXT	OPEN
D301_02a	su_criteria: How many attacks per months should the patients have if you initiate treatment?: Prefer not to answer	DICHOTOMOUS	CHECKBOX
D302	su_name: Number of mentions	METRIC	MEASURED
D302x01	su_name: Mention 1	TEXT	OPEN
D303	su_description: Number of mentions	METRIC	MEASURED
D303x01	su_description: Mention 1	TEXT	OPEN
E301	psy_name: Number of mentions	METRIC	MEASURED
E301x01	psy_name: Mention 1	TEXT	OPEN
E302	psy_durday: Number of mentions	METRIC	MEASURED
E302x01	psy_durday: Mention 1	TEXT	OPEN
E303	psy_dura: Number of mentions	METRIC	MEASURED
E303x01	psy_dura: Mention 1	TEXT	OPEN
E304	psy_doctor: Number of mentions	METRIC	MEASURED
E304x01	psy_doctor: Mention 1	TEXT	OPEN
E305	psy_physio: Number of mentions	METRIC	MEASURED
E305x01	psy_physio: Mention 1	TEXT	OPEN
E306	psy_other: Number of mentions	METRIC	MEASURED
E306x01	psy_other: Mention 1	TEXT	OPEN
F301	ot_name: Number of mentions	METRIC	MEASURED
F301x01	ot_name: Mention 1	TEXT	OPEN
F301x02	ot_name: Mention 2	TEXT	OPEN
F301x03	ot_name: Mention 3	TEXT	OPEN
F302	ot_description: Number of mentions	METRIC	MEASURED
F302x01	ot_description: Mention 1	TEXT	OPEN
F302x02	ot_description: Mention 2	TEXT	OPEN
F302x03	ot_description: Mention 3	TEXT	OPEN
A401	init_MD: Residual option (negative) or number of selected options	METRIC	SYSTEM	Which methods do you use to treat Menière's disease? Multiple choice is possible. For each choice you will get more detailed questions later. <br>Select "Not applicable", if not patients with Menière's disease were treated at your center.
A401_01	init_MD: Pharmacotherapy	DICHOTOMOUS	CHECKBOX	Which methods do you use to treat Menière's disease? Multiple choice is possible. For each choice you will get more detailed questions later. <br>Select "Not applicable", if not patients with Menière's disease were treated at your center.
A401_02	init_MD: Surgery	DICHOTOMOUS	CHECKBOX	Which methods do you use to treat Menière's disease? Multiple choice is possible. For each choice you will get more detailed questions later. <br>Select "Not applicable", if not patients with Menière's disease were treated at your center.
A401_03	init_MD: Physiotherapy	DICHOTOMOUS	CHECKBOX	Which methods do you use to treat Menière's disease? Multiple choice is possible. For each choice you will get more detailed questions later. <br>Select "Not applicable", if not patients with Menière's disease were treated at your center.
A401_04	init_MD: Psychotherapy	DICHOTOMOUS	CHECKBOX	Which methods do you use to treat Menière's disease? Multiple choice is possible. For each choice you will get more detailed questions later. <br>Select "Not applicable", if not patients with Menière's disease were treated at your center.
A401_05	init_MD: Others, namely	DICHOTOMOUS	CHECKBOX	Which methods do you use to treat Menière's disease? Multiple choice is possible. For each choice you will get more detailed questions later. <br>Select "Not applicable", if not patients with Menière's disease were treated at your center.
A401_05a	init_MD: Others, namely (free text)	TEXT	OPEN	Which methods do you use to treat Menière's disease? Multiple choice is possible. For each choice you will get more detailed questions later. <br>Select "Not applicable", if not patients with Menière's disease were treated at your center.
A401_06	init_MD: Not applicable.	DICHOTOMOUS	CHECKBOX	Which methods do you use to treat Menière's disease? Multiple choice is possible. For each choice you will get more detailed questions later. <br>Select "Not applicable", if not patients with Menière's disease were treated at your center.
B401	man_name: Number of mentions	METRIC	MEASURED	Physiotherapy
B401x01	man_name: Mention 1	TEXT	OPEN	Physiotherapy
B401x02	man_name: Mention 2	TEXT	OPEN	Physiotherapy
B401x03	man_name: Mention 3	TEXT	OPEN	Physiotherapy
B401x04	man_name: Mention 4	TEXT	OPEN	Physiotherapy
B402	man_freq: Number of mentions	METRIC	MEASURED	Maneuvers
B402x01	man_freq: Mention 1	TEXT	OPEN	Maneuvers
B402x02	man_freq: Mention 2	TEXT	OPEN	Maneuvers
B402x03	man_freq: Mention 3	TEXT	OPEN	Maneuvers
B402x04	man_freq: Mention 4	TEXT	OPEN	Maneuvers
B403	man_duration: Number of mentions	METRIC	MEASURED	Maneuvers
B403x01	man_duration: Mention 1	TEXT	OPEN	Maneuvers
B403x02	man_duration: Mention 2	TEXT	OPEN	Maneuvers
B403x03	man_duration: Mention 3	TEXT	OPEN	Maneuvers
B403x04	man_duration: Mention 4	TEXT	OPEN	Maneuvers
B404	man_doctor: Number of mentions	METRIC	MEASURED	Maneuvers
B404x01	man_doctor: Mention 1	TEXT	OPEN	Maneuvers
B404x02	man_doctor: Mention 2	TEXT	OPEN	Maneuvers
B404x03	man_doctor: Mention 3	TEXT	OPEN	Maneuvers
B405	man_physio: Number of mentions	METRIC	MEASURED	Maneuvers
B405x01	man_physio: Mention 1	TEXT	OPEN	Maneuvers
B405x02	man_physio: Mention 2	TEXT	OPEN	Maneuvers
B405x03	man_physio: Mention 3	TEXT	OPEN	Maneuvers
B405x04	man_physio: Mention 4	TEXT	OPEN	Maneuvers
B406	man_patient: Number of mentions	METRIC	MEASURED	Maneuvers
B406x01	man_patient: Mention 1	TEXT	OPEN	Maneuvers
B406x02	man_patient: Mention 2	TEXT	OPEN	Maneuvers
B406x03	man_patient: Mention 3	TEXT	OPEN	Maneuvers
B406x04	man_patient: Mention 4	TEXT	OPEN	Maneuvers
B407	pscc_fuexam	NOMINAL	SELECTION	Do you perform follow-up examinations?
B407_02	pscc_fuexam: Yes. Please specify after how many days	TEXT	OPEN	Do you perform follow-up examinations?
B408	phys_measure: Number of mentions	METRIC	MEASURED	Physiotherapeutic Measures
B408x01	phys_measure: Mention 1	TEXT	OPEN	Physiotherapeutic Measures
B408x02	phys_measure: Mention 2	TEXT	OPEN	Physiotherapeutic Measures
B408x03	phys_measure: Mention 3	TEXT	OPEN	Physiotherapeutic Measures
B408x04	phys_measure: Mention 4	TEXT	OPEN	Physiotherapeutic Measures
B408x05	phys_measure: Mention 5	TEXT	OPEN	Physiotherapeutic Measures
B409	phys_freq: Number of mentions	METRIC	MEASURED	Physiotherapeutic Measures
B409x01	phys_freq: Mention 1	TEXT	OPEN	Physiotherapeutic Measures
B409x02	phys_freq: Mention 2	TEXT	OPEN	Physiotherapeutic Measures
B409x03	phys_freq: Mention 3	TEXT	OPEN	Physiotherapeutic Measures
B409x04	phys_freq: Mention 4	TEXT	OPEN	Physiotherapeutic Measures
B409x05	phys_freq: Mention 5	TEXT	OPEN	Physiotherapeutic Measures
B410	phys_duration: Number of mentions	METRIC	MEASURED	Physiotherapeutic Measures
B410x01	phys_duration: Mention 1	TEXT	OPEN	Physiotherapeutic Measures
B410x02	phys_duration: Mention 2	TEXT	OPEN	Physiotherapeutic Measures
B410x03	phys_duration: Mention 3	TEXT	OPEN	Physiotherapeutic Measures
B410x04	phys_duration: Mention 4	TEXT	OPEN	Physiotherapeutic Measures
B410x05	phys_duration: Mention 5	TEXT	OPEN	Physiotherapeutic Measures
B411	phys_doctor: Number of mentions	METRIC	MEASURED	Physiotherapeutic Measures
B411x01	phys_doctor: Mention 1	TEXT	OPEN	Physiotherapeutic Measures
B411x02	phys_doctor: Mention 2	TEXT	OPEN	Physiotherapeutic Measures
B411x03	phys_doctor: Mention 3	TEXT	OPEN	Physiotherapeutic Measures
B411x04	phys_doctor: Mention 4	TEXT	OPEN	Physiotherapeutic Measures
B411x05	phys_doctor: Mention 5	TEXT	OPEN	Physiotherapeutic Measures
B412	phys_physio: Number of mentions	METRIC	MEASURED	Physiotherapeutic Measures
B412x01	phys_physio: Mention 1	TEXT	OPEN	Physiotherapeutic Measures
B412x02	phys_physio: Mention 2	TEXT	OPEN	Physiotherapeutic Measures
B412x03	phys_physio: Mention 3	TEXT	OPEN	Physiotherapeutic Measures
B412x04	phys_physio: Mention 4	TEXT	OPEN	Physiotherapeutic Measures
B412x05	phys_physio: Mention 5	TEXT	OPEN	Physiotherapeutic Measures
B413	phys_patient: Number of mentions	METRIC	MEASURED	Physiotherapeutic Measures
B413x01	phys_patient: Mention 1	TEXT	OPEN	Physiotherapeutic Measures
B413x02	phys_patient: Mention 2	TEXT	OPEN	Physiotherapeutic Measures
B413x03	phys_patient: Mention 3	TEXT	OPEN	Physiotherapeutic Measures
B413x04	phys_patient: Mention 4	TEXT	OPEN	Physiotherapeutic Measures
B413x05	phys_patient: Mention 5	TEXT	OPEN	Physiotherapeutic Measures
C401	pha_name: Number of mentions	METRIC	MEASURED	Medication
C401x01	pha_name: Mention 1	TEXT	OPEN	Medication
C401x02	pha_name: Mention 2	TEXT	OPEN	Medication
C401x03	pha_name: Mention 3	TEXT	OPEN	Medication
C401x04	pha_name: Mention 4	TEXT	OPEN	Medication
C401x05	pha_name: Mention 5	TEXT	OPEN	Medication
C401x06	pha_name: Mention 6	TEXT	OPEN	Medication
C401x07	pha_name: Mention 7	TEXT	OPEN	Medication
C401x08	pha_name: Mention 8	TEXT	OPEN	Medication
C401x09	pha_name: Mention 9	TEXT	OPEN	Medication
C401x10	pha_name: Mention 10	TEXT	OPEN	Medication
C402	pha_dosage: Number of mentions	METRIC	MEASURED	Dosage
C402x01	pha_dosage: Mention 1	TEXT	OPEN	Dosage
C402x02	pha_dosage: Mention 2	TEXT	OPEN	Dosage
C402x03	pha_dosage: Mention 3	TEXT	OPEN	Dosage
C402x04	pha_dosage: Mention 4	TEXT	OPEN	Dosage
C402x05	pha_dosage: Mention 5	TEXT	OPEN	Dosage
C402x06	pha_dosage: Mention 6	TEXT	OPEN	Dosage
C402x07	pha_dosage: Mention 7	TEXT	OPEN	Dosage
C402x08	pha_dosage: Mention 8	TEXT	OPEN	Dosage
C402x09	pha_dosage: Mention 9	TEXT	OPEN	Dosage
C402x10	pha_dosage: Mention 10	TEXT	OPEN	Dosage
C403	pha_dosageform: Number of mentions	METRIC	MEASURED	Dosage
C403x01	pha_dosageform: Mention 1	TEXT	OPEN	Dosage
C403x02	pha_dosageform: Mention 2	TEXT	OPEN	Dosage
C403x03	pha_dosageform: Mention 3	TEXT	OPEN	Dosage
C403x04	pha_dosageform: Mention 4	TEXT	OPEN	Dosage
C403x05	pha_dosageform: Mention 5	TEXT	OPEN	Dosage
C403x06	pha_dosageform: Mention 6	TEXT	OPEN	Dosage
C403x07	pha_dosageform: Mention 7	TEXT	OPEN	Dosage
C403x08	pha_dosageform: Mention 8	TEXT	OPEN	Dosage
C403x09	pha_dosageform: Mention 9	TEXT	OPEN	Dosage
C403x10	pha_dosageform: Mention 10	TEXT	OPEN	Dosage
C404	pha_duration: Number of mentions	METRIC	MEASURED	Duration
C404x01	pha_duration: Mention 1	TEXT	OPEN	Duration
C404x02	pha_duration: Mention 2	TEXT	OPEN	Duration
C404x03	pha_duration: Mention 3	TEXT	OPEN	Duration
C404x04	pha_duration: Mention 4	TEXT	OPEN	Duration
C404x05	pha_duration: Mention 5	TEXT	OPEN	Duration
C404x06	pha_duration: Mention 6	TEXT	OPEN	Duration
C404x07	pha_duration: Mention 7	TEXT	OPEN	Duration
C404x08	pha_duration: Mention 8	TEXT	OPEN	Duration
C404x09	pha_duration: Mention 9	TEXT	OPEN	Duration
C404x10	pha_duration: Mention 10	TEXT	OPEN	Duration
C408_01	su_criteria: Number of attacks per month	TEXT	OPEN	When do you use pharmacotherapy for prophylactic treatment?
C408_01a	su_criteria: Number of attacks per month: Prefer not to answer	DICHOTOMOUS	CHECKBOX	When do you use pharmacotherapy for prophylactic treatment?
C408_02	su_criteria: Severity of attacks (y/n)	METRIC	OPEN	When do you use pharmacotherapy for prophylactic treatment?
C408_02a	su_criteria: Severity of attacks (y/n): Prefer not to answer	DICHOTOMOUS	CHECKBOX	When do you use pharmacotherapy for prophylactic treatment?
C408_03	su_criteria: Other reasons	TEXT	OPEN	When do you use pharmacotherapy for prophylactic treatment?
C408_03a	su_criteria: Other reasons: Prefer not to answer	DICHOTOMOUS	CHECKBOX	When do you use pharmacotherapy for prophylactic treatment?
D401_01	su_criteria: What are your criteria to do surgery in MD?	TEXT	OPEN
D401_01a	su_criteria: What are your criteria to do surgery in MD?: Prefer not to answer	DICHOTOMOUS	CHECKBOX
D401_02	su_criteria: How many attacks per months should the patients have if you initiate treatment?	TEXT	OPEN
D401_02a	su_criteria: How many attacks per months should the patients have if you initiate treatment?: Prefer not to answer	DICHOTOMOUS	CHECKBOX
D402	su_name: Number of mentions	METRIC	MEASURED
D402x01	su_name: Mention 1	TEXT	OPEN
D402x02	su_name: Mention 2	TEXT	OPEN
D402x03	su_name: Mention 3	TEXT	OPEN
D402x04	su_name: Mention 4	TEXT	OPEN
D402x05	su_name: Mention 5	TEXT	OPEN
D403	su_description: Number of mentions	METRIC	MEASURED
D403x01	su_description: Mention 1	TEXT	OPEN
D403x02	su_description: Mention 2	TEXT	OPEN
D403x03	su_description: Mention 3	TEXT	OPEN
D403x04	su_description: Mention 4	TEXT	OPEN
D403x05	su_description: Mention 5	TEXT	OPEN
E401	psy_name: Number of mentions	METRIC	MEASURED
E401x01	psy_name: Mention 1	TEXT	OPEN
E401x02	psy_name: Mention 2	TEXT	OPEN
E402	psy_durday: Number of mentions	METRIC	MEASURED
E402x01	psy_durday: Mention 1	TEXT	OPEN
E402x02	psy_durday: Mention 2	TEXT	OPEN
E403	psy_dura: Number of mentions	METRIC	MEASURED
E403x01	psy_dura: Mention 1	TEXT	OPEN
E403x02	psy_dura: Mention 2	TEXT	OPEN
E404	psy_doctor: Number of mentions	METRIC	MEASURED
E404x01	psy_doctor: Mention 1	TEXT	OPEN
E404x02	psy_doctor: Mention 2	TEXT	OPEN
E405	psy_physio: Number of mentions	METRIC	MEASURED
E405x01	psy_physio: Mention 1	TEXT	OPEN
E405x02	psy_physio: Mention 2	TEXT	OPEN
E406	psy_other: Number of mentions	METRIC	MEASURED
E406x01	psy_other: Mention 1	TEXT	OPEN
F401	ot_name: Number of mentions	METRIC	MEASURED
F401x01	ot_name: Mention 1	TEXT	OPEN
F401x02	ot_name: Mention 2	TEXT	OPEN
F401x03	ot_name: Mention 3	TEXT	OPEN
F401x04	ot_name: Mention 4	TEXT	OPEN
F401x05	ot_name: Mention 5	TEXT	OPEN
F402	ot_description: Number of mentions	METRIC	MEASURED
F402x01	ot_description: Mention 1	TEXT	OPEN
F402x02	ot_description: Mention 2	TEXT	OPEN
F402x03	ot_description: Mention 3	TEXT	OPEN
A501	init_unila: Residual option (negative) or number of selected options	METRIC	SYSTEM	Which methods do you use to treat acute unilateral vestibulopathy/vestibular neuritis? Multiple choice is possible. For each choice you will get more detailed questions later. <br>Select "Not applicable", if not patients with acute unilateral vestibulopathy/vestibular neuritis were treated at your center.
A501_01	init_unila: Pharmacotherapy	DICHOTOMOUS	CHECKBOX	Which methods do you use to treat acute unilateral vestibulopathy/vestibular neuritis? Multiple choice is possible. For each choice you will get more detailed questions later. <br>Select "Not applicable", if not patients with acute unilateral vestibulopathy/vestibular neuritis were treated at your center.
A501_02	init_unila: Physiotherapy	DICHOTOMOUS	CHECKBOX	Which methods do you use to treat acute unilateral vestibulopathy/vestibular neuritis? Multiple choice is possible. For each choice you will get more detailed questions later. <br>Select "Not applicable", if not patients with acute unilateral vestibulopathy/vestibular neuritis were treated at your center.
A501_03	init_unila: Psychotherapy	DICHOTOMOUS	CHECKBOX	Which methods do you use to treat acute unilateral vestibulopathy/vestibular neuritis? Multiple choice is possible. For each choice you will get more detailed questions later. <br>Select "Not applicable", if not patients with acute unilateral vestibulopathy/vestibular neuritis were treated at your center.
A501_04	init_unila: Surgery	DICHOTOMOUS	CHECKBOX	Which methods do you use to treat acute unilateral vestibulopathy/vestibular neuritis? Multiple choice is possible. For each choice you will get more detailed questions later. <br>Select "Not applicable", if not patients with acute unilateral vestibulopathy/vestibular neuritis were treated at your center.
A501_05	init_unila: Others, namely	DICHOTOMOUS	CHECKBOX	Which methods do you use to treat acute unilateral vestibulopathy/vestibular neuritis? Multiple choice is possible. For each choice you will get more detailed questions later. <br>Select "Not applicable", if not patients with acute unilateral vestibulopathy/vestibular neuritis were treated at your center.
A501_05a	init_unila: Others, namely (free text)	TEXT	OPEN	Which methods do you use to treat acute unilateral vestibulopathy/vestibular neuritis? Multiple choice is possible. For each choice you will get more detailed questions later. <br>Select "Not applicable", if not patients with acute unilateral vestibulopathy/vestibular neuritis were treated at your center.
A501_06	init_unila: Not applicable	DICHOTOMOUS	CHECKBOX	Which methods do you use to treat acute unilateral vestibulopathy/vestibular neuritis? Multiple choice is possible. For each choice you will get more detailed questions later. <br>Select "Not applicable", if not patients with acute unilateral vestibulopathy/vestibular neuritis were treated at your center.
B501	man_name: Number of mentions	METRIC	MEASURED	Physiotherapy
B501x01	man_name: Mention 1	TEXT	OPEN	Physiotherapy
B501x02	man_name: Mention 2	TEXT	OPEN	Physiotherapy
B501x03	man_name: Mention 3	TEXT	OPEN	Physiotherapy
B501x04	man_name: Mention 4	TEXT	OPEN	Physiotherapy
B502	man_freq: Number of mentions	METRIC	MEASURED	Maneuvers
B502x01	man_freq: Mention 1	TEXT	OPEN	Maneuvers
B502x02	man_freq: Mention 2	TEXT	OPEN	Maneuvers
B502x03	man_freq: Mention 3	TEXT	OPEN	Maneuvers
B502x04	man_freq: Mention 4	TEXT	OPEN	Maneuvers
B503	man_duration: Number of mentions	METRIC	MEASURED	Maneuvers
B503x01	man_duration: Mention 1	TEXT	OPEN	Maneuvers
B503x02	man_duration: Mention 2	TEXT	OPEN	Maneuvers
B503x03	man_duration: Mention 3	TEXT	OPEN	Maneuvers
B503x04	man_duration: Mention 4	TEXT	OPEN	Maneuvers
B504	man_doctor: Number of mentions	METRIC	MEASURED	Maneuvers
B504x01	man_doctor: Mention 1	TEXT	OPEN	Maneuvers
B504x02	man_doctor: Mention 2	TEXT	OPEN	Maneuvers
B504x03	man_doctor: Mention 3	TEXT	OPEN	Maneuvers
B504x04	man_doctor: Mention 4	TEXT	OPEN	Maneuvers
B505	man_physio: Number of mentions	METRIC	MEASURED	Maneuvers
B505x01	man_physio: Mention 1	TEXT	OPEN	Maneuvers
B505x02	man_physio: Mention 2	TEXT	OPEN	Maneuvers
B505x03	man_physio: Mention 3	TEXT	OPEN	Maneuvers
B505x04	man_physio: Mention 4	TEXT	OPEN	Maneuvers
B506	man_patient: Number of mentions	METRIC	MEASURED	Maneuvers
B506x01	man_patient: Mention 1	TEXT	OPEN	Maneuvers
B506x02	man_patient: Mention 2	TEXT	OPEN	Maneuvers
B506x03	man_patient: Mention 3	TEXT	OPEN	Maneuvers
B506x04	man_patient: Mention 4	TEXT	OPEN	Maneuvers
B507	pscc_fuexam	NOMINAL	SELECTION	Do you perform follow-up examinations?
B507_02	pscc_fuexam: Yes. Please specify after how many days	TEXT	OPEN	Do you perform follow-up examinations?
B508	phys_measure: Number of mentions	METRIC	MEASURED	Physiotherapeutic Measures
B508x01	phys_measure: Mention 1	TEXT	OPEN	Physiotherapeutic Measures
B508x02	phys_measure: Mention 2	TEXT	OPEN	Physiotherapeutic Measures
B508x03	phys_measure: Mention 3	TEXT	OPEN	Physiotherapeutic Measures
B508x04	phys_measure: Mention 4	TEXT	OPEN	Physiotherapeutic Measures
B508x05	phys_measure: Mention 5	TEXT	OPEN	Physiotherapeutic Measures
B508x06	phys_measure: Mention 6	TEXT	OPEN	Physiotherapeutic Measures
B509	phys_freq: Number of mentions	METRIC	MEASURED	Physiotherapeutic Measures
B509x01	phys_freq: Mention 1	TEXT	OPEN	Physiotherapeutic Measures
B509x02	phys_freq: Mention 2	TEXT	OPEN	Physiotherapeutic Measures
B509x03	phys_freq: Mention 3	TEXT	OPEN	Physiotherapeutic Measures
B509x04	phys_freq: Mention 4	TEXT	OPEN	Physiotherapeutic Measures
B509x05	phys_freq: Mention 5	TEXT	OPEN	Physiotherapeutic Measures
B509x06	phys_freq: Mention 6	TEXT	OPEN	Physiotherapeutic Measures
B510	phys_duration: Number of mentions	METRIC	MEASURED	Physiotherapeutic Measures
B510x01	phys_duration: Mention 1	TEXT	OPEN	Physiotherapeutic Measures
B510x02	phys_duration: Mention 2	TEXT	OPEN	Physiotherapeutic Measures
B510x03	phys_duration: Mention 3	TEXT	OPEN	Physiotherapeutic Measures
B510x04	phys_duration: Mention 4	TEXT	OPEN	Physiotherapeutic Measures
B510x05	phys_duration: Mention 5	TEXT	OPEN	Physiotherapeutic Measures
B510x06	phys_duration: Mention 6	TEXT	OPEN	Physiotherapeutic Measures
B511	phys_doctor: Number of mentions	METRIC	MEASURED	Physiotherapeutic Measures
B511x01	phys_doctor: Mention 1	TEXT	OPEN	Physiotherapeutic Measures
B511x02	phys_doctor: Mention 2	TEXT	OPEN	Physiotherapeutic Measures
B511x03	phys_doctor: Mention 3	TEXT	OPEN	Physiotherapeutic Measures
B511x04	phys_doctor: Mention 4	TEXT	OPEN	Physiotherapeutic Measures
B511x05	phys_doctor: Mention 5	TEXT	OPEN	Physiotherapeutic Measures
B511x06	phys_doctor: Mention 6	TEXT	OPEN	Physiotherapeutic Measures
B512	phys_physio: Number of mentions	METRIC	MEASURED	Physiotherapeutic Measures
B512x01	phys_physio: Mention 1	TEXT	OPEN	Physiotherapeutic Measures
B512x02	phys_physio: Mention 2	TEXT	OPEN	Physiotherapeutic Measures
B512x03	phys_physio: Mention 3	TEXT	OPEN	Physiotherapeutic Measures
B512x04	phys_physio: Mention 4	TEXT	OPEN	Physiotherapeutic Measures
B512x05	phys_physio: Mention 5	TEXT	OPEN	Physiotherapeutic Measures
B512x06	phys_physio: Mention 6	TEXT	OPEN	Physiotherapeutic Measures
B513	phys_patient: Number of mentions	METRIC	MEASURED	Physiotherapeutic Measures
B513x01	phys_patient: Mention 1	TEXT	OPEN	Physiotherapeutic Measures
B513x02	phys_patient: Mention 2	TEXT	OPEN	Physiotherapeutic Measures
B513x03	phys_patient: Mention 3	TEXT	OPEN	Physiotherapeutic Measures
B513x04	phys_patient: Mention 4	TEXT	OPEN	Physiotherapeutic Measures
B513x05	phys_patient: Mention 5	TEXT	OPEN	Physiotherapeutic Measures
B513x06	phys_patient: Mention 6	TEXT	OPEN	Physiotherapeutic Measures
C501	pha_name: Number of mentions	METRIC	MEASURED	Medication
C501x01	pha_name: Mention 1	TEXT	OPEN	Medication
C501x02	pha_name: Mention 2	TEXT	OPEN	Medication
C501x03	pha_name: Mention 3	TEXT	OPEN	Medication
C501x04	pha_name: Mention 4	TEXT	OPEN	Medication
C501x05	pha_name: Mention 5	TEXT	OPEN	Medication
C501x06	pha_name: Mention 6	TEXT	OPEN	Medication
C502	pha_dosage: Number of mentions	METRIC	MEASURED	Dosage
C502x01	pha_dosage: Mention 1	TEXT	OPEN	Dosage
C502x02	pha_dosage: Mention 2	TEXT	OPEN	Dosage
C502x03	pha_dosage: Mention 3	TEXT	OPEN	Dosage
C502x04	pha_dosage: Mention 4	TEXT	OPEN	Dosage
C502x05	pha_dosage: Mention 5	TEXT	OPEN	Dosage
C502x06	pha_dosage: Mention 6	TEXT	OPEN	Dosage
C503	pha_dosageform: Number of mentions	METRIC	MEASURED	Dosage
C503x01	pha_dosageform: Mention 1	TEXT	OPEN	Dosage
C503x02	pha_dosageform: Mention 2	TEXT	OPEN	Dosage
C503x03	pha_dosageform: Mention 3	TEXT	OPEN	Dosage
C503x04	pha_dosageform: Mention 4	TEXT	OPEN	Dosage
C503x05	pha_dosageform: Mention 5	TEXT	OPEN	Dosage
C503x06	pha_dosageform: Mention 6	TEXT	OPEN	Dosage
C504	pha_duration: Number of mentions	METRIC	MEASURED	Duration
C504x01	pha_duration: Mention 1	TEXT	OPEN	Duration
C504x02	pha_duration: Mention 2	TEXT	OPEN	Duration
C504x03	pha_duration: Mention 3	TEXT	OPEN	Duration
C504x04	pha_duration: Mention 4	TEXT	OPEN	Duration
C504x05	pha_duration: Mention 5	TEXT	OPEN	Duration
C504x06	pha_duration: Mention 6	TEXT	OPEN	Duration
D501_01	su_criteria: When do you perform surgery?	TEXT	OPEN
D501_01a	su_criteria: When do you perform surgery?: Prefer not to answer	DICHOTOMOUS	CHECKBOX
D501_02a	su_criteria: How many attacks per months should the patients have if you initiate treatment?: Prefer not to answer	DICHOTOMOUS	CHECKBOX
D502	su_name: Number of mentions	METRIC	MEASURED
D502x01	su_name: Mention 1	TEXT	OPEN
D502x02	su_name: Mention 2	TEXT	OPEN
D502x03	su_name: Mention 3	TEXT	OPEN
D503	su_description: Number of mentions	METRIC	MEASURED
D503x01	su_description: Mention 1	TEXT	OPEN
E501	psy_name: Number of mentions	METRIC	MEASURED
E501x01	psy_name: Mention 1	TEXT	OPEN
E501x02	psy_name: Mention 2	TEXT	OPEN
E502	psy_durday: Number of mentions	METRIC	MEASURED
E502x01	psy_durday: Mention 1	TEXT	OPEN
E503	psy_dura: Number of mentions	METRIC	MEASURED
E503x01	psy_dura: Mention 1	TEXT	OPEN
E504	psy_doctor: Number of mentions	METRIC	MEASURED
E504x01	psy_doctor: Mention 1	TEXT	OPEN
E505	psy_physio: Number of mentions	METRIC	MEASURED
E505x01	psy_physio: Mention 1	TEXT	OPEN
E506	psy_other: Number of mentions	METRIC	MEASURED
E506x01	psy_other: Mention 1	TEXT	OPEN
F501	ot_name: Number of mentions	METRIC	MEASURED
F501x01	ot_name: Mention 1	TEXT	OPEN
F501x02	ot_name: Mention 2	TEXT	OPEN
F502	ot_description: Number of mentions	METRIC	MEASURED
F502x01	ot_description: Mention 1	TEXT	OPEN
F502x02	ot_description: Mention 2	TEXT	OPEN
A601	init_bila: Residual option (negative) or number of selected options	METRIC	SYSTEM	Which methods do you use to treat bilateral vestibulopathy? Multiple choice is possible. For each choice you will get more detailed questions later. <br>Select "Not applicable", if not patients with bilateral vestibulopathy were treated at your center.
A601_01	init_bila: Physiotherapy	DICHOTOMOUS	CHECKBOX	Which methods do you use to treat bilateral vestibulopathy? Multiple choice is possible. For each choice you will get more detailed questions later. <br>Select "Not applicable", if not patients with bilateral vestibulopathy were treated at your center.
A601_02	init_bila: Pharmacotherapy	DICHOTOMOUS	CHECKBOX	Which methods do you use to treat bilateral vestibulopathy? Multiple choice is possible. For each choice you will get more detailed questions later. <br>Select "Not applicable", if not patients with bilateral vestibulopathy were treated at your center.
A601_03	init_bila: Psychotherapy	DICHOTOMOUS	CHECKBOX	Which methods do you use to treat bilateral vestibulopathy? Multiple choice is possible. For each choice you will get more detailed questions later. <br>Select "Not applicable", if not patients with bilateral vestibulopathy were treated at your center.
A601_04	init_bila: Surgery	DICHOTOMOUS	CHECKBOX	Which methods do you use to treat bilateral vestibulopathy? Multiple choice is possible. For each choice you will get more detailed questions later. <br>Select "Not applicable", if not patients with bilateral vestibulopathy were treated at your center.
A601_05	init_bila: Others, namely	DICHOTOMOUS	CHECKBOX	Which methods do you use to treat bilateral vestibulopathy? Multiple choice is possible. For each choice you will get more detailed questions later. <br>Select "Not applicable", if not patients with bilateral vestibulopathy were treated at your center.
A601_05a	init_bila: Others, namely (free text)	TEXT	OPEN	Which methods do you use to treat bilateral vestibulopathy? Multiple choice is possible. For each choice you will get more detailed questions later. <br>Select "Not applicable", if not patients with bilateral vestibulopathy were treated at your center.
A601_06	init_bila: Not applicable	DICHOTOMOUS	CHECKBOX	Which methods do you use to treat bilateral vestibulopathy? Multiple choice is possible. For each choice you will get more detailed questions later. <br>Select "Not applicable", if not patients with bilateral vestibulopathy were treated at your center.
B601	man_name: Number of mentions	METRIC	MEASURED	Physiotherapy
B601x01	man_name: Mention 1	TEXT	OPEN	Physiotherapy
B601x02	man_name: Mention 2	TEXT	OPEN	Physiotherapy
B601x03	man_name: Mention 3	TEXT	OPEN	Physiotherapy
B601x04	man_name: Mention 4	TEXT	OPEN	Physiotherapy
B601x05	man_name: Mention 5	TEXT	OPEN	Physiotherapy
B602	man_freq: Number of mentions	METRIC	MEASURED	Maneuvers
B602x01	man_freq: Mention 1	TEXT	OPEN	Maneuvers
B602x02	man_freq: Mention 2	TEXT	OPEN	Maneuvers
B602x03	man_freq: Mention 3	TEXT	OPEN	Maneuvers
B602x04	man_freq: Mention 4	TEXT	OPEN	Maneuvers
B602x05	man_freq: Mention 5	TEXT	OPEN	Maneuvers
B603	man_duration: Number of mentions	METRIC	MEASURED	Maneuvers
B603x01	man_duration: Mention 1	TEXT	OPEN	Maneuvers
B603x02	man_duration: Mention 2	TEXT	OPEN	Maneuvers
B603x03	man_duration: Mention 3	TEXT	OPEN	Maneuvers
B603x04	man_duration: Mention 4	TEXT	OPEN	Maneuvers
B603x05	man_duration: Mention 5	TEXT	OPEN	Maneuvers
B604	man_doctor: Number of mentions	METRIC	MEASURED	Maneuvers
B604x01	man_doctor: Mention 1	TEXT	OPEN	Maneuvers
B604x02	man_doctor: Mention 2	TEXT	OPEN	Maneuvers
B604x03	man_doctor: Mention 3	TEXT	OPEN	Maneuvers
B604x04	man_doctor: Mention 4	TEXT	OPEN	Maneuvers
B604x05	man_doctor: Mention 5	TEXT	OPEN	Maneuvers
B605	man_physio: Number of mentions	METRIC	MEASURED	Maneuvers
B605x01	man_physio: Mention 1	TEXT	OPEN	Maneuvers
B605x02	man_physio: Mention 2	TEXT	OPEN	Maneuvers
B605x03	man_physio: Mention 3	TEXT	OPEN	Maneuvers
B605x04	man_physio: Mention 4	TEXT	OPEN	Maneuvers
B605x05	man_physio: Mention 5	TEXT	OPEN	Maneuvers
B606	man_patient: Number of mentions	METRIC	MEASURED	Maneuvers
B606x01	man_patient: Mention 1	TEXT	OPEN	Maneuvers
B606x02	man_patient: Mention 2	TEXT	OPEN	Maneuvers
B606x03	man_patient: Mention 3	TEXT	OPEN	Maneuvers
B606x04	man_patient: Mention 4	TEXT	OPEN	Maneuvers
B606x05	man_patient: Mention 5	TEXT	OPEN	Maneuvers
B607	pscc_fuexam	NOMINAL	SELECTION	Do you perform follow-up examinations?
B607_02	pscc_fuexam: Yes. Please specify after how many days	TEXT	OPEN	Do you perform follow-up examinations?
B608	phys_measure: Number of mentions	METRIC	MEASURED	Physiotherapeutic Measures
B608x01	phys_measure: Mention 1	TEXT	OPEN	Physiotherapeutic Measures
B608x02	phys_measure: Mention 2	TEXT	OPEN	Physiotherapeutic Measures
B608x03	phys_measure: Mention 3	TEXT	OPEN	Physiotherapeutic Measures
B608x04	phys_measure: Mention 4	TEXT	OPEN	Physiotherapeutic Measures
B608x05	phys_measure: Mention 5	TEXT	OPEN	Physiotherapeutic Measures
B609	phys_freq: Number of mentions	METRIC	MEASURED	Physiotherapeutic Measures
B609x01	phys_freq: Mention 1	TEXT	OPEN	Physiotherapeutic Measures
B609x02	phys_freq: Mention 2	TEXT	OPEN	Physiotherapeutic Measures
B609x03	phys_freq: Mention 3	TEXT	OPEN	Physiotherapeutic Measures
B609x04	phys_freq: Mention 4	TEXT	OPEN	Physiotherapeutic Measures
B609x05	phys_freq: Mention 5	TEXT	OPEN	Physiotherapeutic Measures
B610	phys_duration: Number of mentions	METRIC	MEASURED	Physiotherapeutic Measures
B610x01	phys_duration: Mention 1	TEXT	OPEN	Physiotherapeutic Measures
B610x02	phys_duration: Mention 2	TEXT	OPEN	Physiotherapeutic Measures
B610x03	phys_duration: Mention 3	TEXT	OPEN	Physiotherapeutic Measures
B610x04	phys_duration: Mention 4	TEXT	OPEN	Physiotherapeutic Measures
B610x05	phys_duration: Mention 5	TEXT	OPEN	Physiotherapeutic Measures
B611	phys_doctor: Number of mentions	METRIC	MEASURED	Physiotherapeutic Measures
B611x01	phys_doctor: Mention 1	TEXT	OPEN	Physiotherapeutic Measures
B611x02	phys_doctor: Mention 2	TEXT	OPEN	Physiotherapeutic Measures
B611x03	phys_doctor: Mention 3	TEXT	OPEN	Physiotherapeutic Measures
B611x04	phys_doctor: Mention 4	TEXT	OPEN	Physiotherapeutic Measures
B611x05	phys_doctor: Mention 5	TEXT	OPEN	Physiotherapeutic Measures
B612	phys_physio: Number of mentions	METRIC	MEASURED	Physiotherapeutic Measures
B612x01	phys_physio: Mention 1	TEXT	OPEN	Physiotherapeutic Measures
B612x02	phys_physio: Mention 2	TEXT	OPEN	Physiotherapeutic Measures
B612x03	phys_physio: Mention 3	TEXT	OPEN	Physiotherapeutic Measures
B612x04	phys_physio: Mention 4	TEXT	OPEN	Physiotherapeutic Measures
B612x05	phys_physio: Mention 5	TEXT	OPEN	Physiotherapeutic Measures
B613	phys_patient: Number of mentions	METRIC	MEASURED	Physiotherapeutic Measures
B613x01	phys_patient: Mention 1	TEXT	OPEN	Physiotherapeutic Measures
B613x02	phys_patient: Mention 2	TEXT	OPEN	Physiotherapeutic Measures
B613x03	phys_patient: Mention 3	TEXT	OPEN	Physiotherapeutic Measures
B613x04	phys_patient: Mention 4	TEXT	OPEN	Physiotherapeutic Measures
B613x05	phys_patient: Mention 5	TEXT	OPEN	Physiotherapeutic Measures
C601	pha_name: Number of mentions	METRIC	MEASURED	Medication
C601x01	pha_name: Mention 1	TEXT	OPEN	Medication
C601x02	pha_name: Mention 2	TEXT	OPEN	Medication
C601x03	pha_name: Mention 3	TEXT	OPEN	Medication
C601x04	pha_name: Mention 4	TEXT	OPEN	Medication
C602	pha_dosage: Number of mentions	METRIC	MEASURED	Dosage
C602x01	pha_dosage: Mention 1	TEXT	OPEN	Dosage
C602x02	pha_dosage: Mention 2	TEXT	OPEN	Dosage
C602x03	pha_dosage: Mention 3	TEXT	OPEN	Dosage
C602x04	pha_dosage: Mention 4	TEXT	OPEN	Dosage
C603	pha_dosageform: Number of mentions	METRIC	MEASURED	Dosage
C603x01	pha_dosageform: Mention 1	TEXT	OPEN	Dosage
C603x02	pha_dosageform: Mention 2	TEXT	OPEN	Dosage
C603x03	pha_dosageform: Mention 3	TEXT	OPEN	Dosage
C603x04	pha_dosageform: Mention 4	TEXT	OPEN	Dosage
C604	pha_duration: Number of mentions	METRIC	MEASURED	Duration
C604x01	pha_duration: Mention 1	TEXT	OPEN	Duration
C604x02	pha_duration: Mention 2	TEXT	OPEN	Duration
C604x03	pha_duration: Mention 3	TEXT	OPEN	Duration
C604x04	pha_duration: Mention 4	TEXT	OPEN	Duration
D601_01	su_criteria: When do you perform surgery?	TEXT	OPEN
D601_01a	su_criteria: When do you perform surgery?: Prefer not to answer	DICHOTOMOUS	CHECKBOX
D601_02	su_criteria: attacks per months should the patients have if you initiate treatment?	TEXT	OPEN
D601_02a	su_criteria: attacks per months should the patients have if you initiate treatment?: Prefer not to answer	DICHOTOMOUS	CHECKBOX
D602	su_name: Number of mentions	METRIC	MEASURED
D602x01	su_name: Mention 1	TEXT	OPEN
D603	su_description: Number of mentions	METRIC	MEASURED
D603x01	su_description: Mention 1	TEXT	OPEN
E601	psy_name: Number of mentions	METRIC	MEASURED
E601x01	psy_name: Mention 1	TEXT	OPEN
E601x02	psy_name: Mention 2	TEXT	OPEN
E602	psy_durday: Number of mentions	METRIC	MEASURED
E602x01	psy_durday: Mention 1	TEXT	OPEN
E603	psy_dura: Number of mentions	METRIC	MEASURED
E603x01	psy_dura: Mention 1	TEXT	OPEN
E604	psy_doctor: Number of mentions	METRIC	MEASURED
E604x01	psy_doctor: Mention 1	TEXT	OPEN
E605	psy_physio: Number of mentions	METRIC	MEASURED
E605x01	psy_physio: Mention 1	TEXT	OPEN
E606	psy_other: Number of mentions	METRIC	MEASURED
E606x01	psy_other: Mention 1	TEXT	OPEN
F601	ot_name: Number of mentions	METRIC	MEASURED
F601x01	ot_name: Mention 1	TEXT	OPEN
F601x02	ot_name: Mention 2	TEXT	OPEN
F601x03	ot_name: Mention 3	TEXT	OPEN
F601x04	ot_name: Mention 4	TEXT	OPEN
F602	ot_description: Number of mentions	METRIC	MEASURED
F602x01	ot_description: Mention 1	TEXT	OPEN
A701	init_vestparo: Residual option (negative) or number of selected options	METRIC	SYSTEM	Which methods do you use to treat vestibular paroxysmia? Multiple choice is possible. For each choice you will get more detailed questions later. <br>Select "Not applicable", if not patients with vestibular paroxysmia were treated at your center.
A701_01	init_vestparo: Pharmacotherapy	DICHOTOMOUS	CHECKBOX	Which methods do you use to treat vestibular paroxysmia? Multiple choice is possible. For each choice you will get more detailed questions later. <br>Select "Not applicable", if not patients with vestibular paroxysmia were treated at your center.
A701_02	init_vestparo: Surgery	DICHOTOMOUS	CHECKBOX	Which methods do you use to treat vestibular paroxysmia? Multiple choice is possible. For each choice you will get more detailed questions later. <br>Select "Not applicable", if not patients with vestibular paroxysmia were treated at your center.
A701_03	init_vestparo: Physiotherapy	DICHOTOMOUS	CHECKBOX	Which methods do you use to treat vestibular paroxysmia? Multiple choice is possible. For each choice you will get more detailed questions later. <br>Select "Not applicable", if not patients with vestibular paroxysmia were treated at your center.
A701_04	init_vestparo: Psychotherapy	DICHOTOMOUS	CHECKBOX	Which methods do you use to treat vestibular paroxysmia? Multiple choice is possible. For each choice you will get more detailed questions later. <br>Select "Not applicable", if not patients with vestibular paroxysmia were treated at your center.
A701_05	init_vestparo: Others, namely	DICHOTOMOUS	CHECKBOX	Which methods do you use to treat vestibular paroxysmia? Multiple choice is possible. For each choice you will get more detailed questions later. <br>Select "Not applicable", if not patients with vestibular paroxysmia were treated at your center.
A701_05a	init_vestparo: Others, namely (free text)	TEXT	OPEN	Which methods do you use to treat vestibular paroxysmia? Multiple choice is possible. For each choice you will get more detailed questions later. <br>Select "Not applicable", if not patients with vestibular paroxysmia were treated at your center.
A701_06	init_vestparo: Not applicable	DICHOTOMOUS	CHECKBOX	Which methods do you use to treat vestibular paroxysmia? Multiple choice is possible. For each choice you will get more detailed questions later. <br>Select "Not applicable", if not patients with vestibular paroxysmia were treated at your center.
B701	man_name: Number of mentions	METRIC	MEASURED	Physiotherapy
B701x01	man_name: Mention 1	TEXT	OPEN	Physiotherapy
B701x02	man_name: Mention 2	TEXT	OPEN	Physiotherapy
B701x03	man_name: Mention 3	TEXT	OPEN	Physiotherapy
B702	man_freq: Number of mentions	METRIC	MEASURED	Maneuvers
B702x01	man_freq: Mention 1	TEXT	OPEN	Maneuvers
B702x02	man_freq: Mention 2	TEXT	OPEN	Maneuvers
B703	man_duration: Number of mentions	METRIC	MEASURED	Maneuvers
B703x01	man_duration: Mention 1	TEXT	OPEN	Maneuvers
B703x02	man_duration: Mention 2	TEXT	OPEN	Maneuvers
B704	man_doctor: Number of mentions	METRIC	MEASURED	Maneuvers
B704x01	man_doctor: Mention 1	TEXT	OPEN	Maneuvers
B704x02	man_doctor: Mention 2	TEXT	OPEN	Maneuvers
B705	man_physio: Number of mentions	METRIC	MEASURED	Maneuvers
B705x01	man_physio: Mention 1	TEXT	OPEN	Maneuvers
B705x02	man_physio: Mention 2	TEXT	OPEN	Maneuvers
B705x03	man_physio: Mention 3	TEXT	OPEN	Maneuvers
B706	man_patient: Number of mentions	METRIC	MEASURED	Maneuvers
B706x01	man_patient: Mention 1	TEXT	OPEN	Maneuvers
B706x02	man_patient: Mention 2	TEXT	OPEN	Maneuvers
B707	pscc_fuexam	NOMINAL	SELECTION	Do you perform follow-up examinations?
B707_02	pscc_fuexam: Yes. Please specify after how many days	TEXT	OPEN	Do you perform follow-up examinations?
B708	phys_measure: Number of mentions	METRIC	MEASURED	Physiotherapeutic Measures
B708x01	phys_measure: Mention 1	TEXT	OPEN	Physiotherapeutic Measures
B708x02	phys_measure: Mention 2	TEXT	OPEN	Physiotherapeutic Measures
B708x03	phys_measure: Mention 3	TEXT	OPEN	Physiotherapeutic Measures
B709	phys_freq: Number of mentions	METRIC	MEASURED	Physiotherapeutic Measures
B709x01	phys_freq: Mention 1	TEXT	OPEN	Physiotherapeutic Measures
B709x02	phys_freq: Mention 2	TEXT	OPEN	Physiotherapeutic Measures
B710	phys_duration: Number of mentions	METRIC	MEASURED	Physiotherapeutic Measures
B710x01	phys_duration: Mention 1	TEXT	OPEN	Physiotherapeutic Measures
B711	phys_doctor: Number of mentions	METRIC	MEASURED	Physiotherapeutic Measures
B711x01	phys_doctor: Mention 1	TEXT	OPEN	Physiotherapeutic Measures
B711x02	phys_doctor: Mention 2	TEXT	OPEN	Physiotherapeutic Measures
B712	phys_physio: Number of mentions	METRIC	MEASURED	Physiotherapeutic Measures
B712x01	phys_physio: Mention 1	TEXT	OPEN	Physiotherapeutic Measures
B712x02	phys_physio: Mention 2	TEXT	OPEN	Physiotherapeutic Measures
B712x03	phys_physio: Mention 3	TEXT	OPEN	Physiotherapeutic Measures
B713	phys_patient: Number of mentions	METRIC	MEASURED	Physiotherapeutic Measures
B713x01	phys_patient: Mention 1	TEXT	OPEN	Physiotherapeutic Measures
B713x02	phys_patient: Mention 2	TEXT	OPEN	Physiotherapeutic Measures
C701	pha_name: Number of mentions	METRIC	MEASURED	Medication
C701x01	pha_name: Mention 1	TEXT	OPEN	Medication
C701x02	pha_name: Mention 2	TEXT	OPEN	Medication
C701x03	pha_name: Mention 3	TEXT	OPEN	Medication
C701x04	pha_name: Mention 4	TEXT	OPEN	Medication
C702	pha_dosage: Number of mentions	METRIC	MEASURED	Dosage
C702x01	pha_dosage: Mention 1	TEXT	OPEN	Dosage
C702x02	pha_dosage: Mention 2	TEXT	OPEN	Dosage
C702x03	pha_dosage: Mention 3	TEXT	OPEN	Dosage
C702x04	pha_dosage: Mention 4	TEXT	OPEN	Dosage
C703	pha_dosageform: Number of mentions	METRIC	MEASURED	Dosage
C703x01	pha_dosageform: Mention 1	TEXT	OPEN	Dosage
C703x02	pha_dosageform: Mention 2	TEXT	OPEN	Dosage
C703x03	pha_dosageform: Mention 3	TEXT	OPEN	Dosage
C703x04	pha_dosageform: Mention 4	TEXT	OPEN	Dosage
C704	pha_duration: Number of mentions	METRIC	MEASURED	Duration
C704x01	pha_duration: Mention 1	TEXT	OPEN	Duration
C704x02	pha_duration: Mention 2	TEXT	OPEN	Duration
C704x03	pha_duration: Mention 3	TEXT	OPEN	Duration
C704x04	pha_duration: Mention 4	TEXT	OPEN	Duration
C707_01	su_criteria: Number of attacks per month	TEXT	OPEN	When do you use pharmacotherapy for prophylactic treatment?
C707_01a	su_criteria: Number of attacks per month: Prefer not to answer	DICHOTOMOUS	CHECKBOX	When do you use pharmacotherapy for prophylactic treatment?
C707_02	su_criteria: Severity of attacks (y/n)	METRIC	OPEN	When do you use pharmacotherapy for prophylactic treatment?
C707_02a	su_criteria: Severity of attacks (y/n): Prefer not to answer	DICHOTOMOUS	CHECKBOX	When do you use pharmacotherapy for prophylactic treatment?
C707_03	su_criteria: Other reasons	TEXT	OPEN	When do you use pharmacotherapy for prophylactic treatment?
C707_03a	su_criteria: Other reasons: Prefer not to answer	DICHOTOMOUS	CHECKBOX	When do you use pharmacotherapy for prophylactic treatment?
D701_01	su_criteria: When do you perform surgery?	TEXT	OPEN
D701_01a	su_criteria: When do you perform surgery?: Prefer not to answer	DICHOTOMOUS	CHECKBOX
D701_02	su_criteria: How many attacks per months should the patients have if you initiate treatment?	TEXT	OPEN
D701_02a	su_criteria: How many attacks per months should the patients have if you initiate treatment?: Prefer not to answer	DICHOTOMOUS	CHECKBOX
D702	su_name: Number of mentions	METRIC	MEASURED
D702x01	su_name: Mention 1	TEXT	OPEN
D703	su_description: Number of mentions	METRIC	MEASURED
D703x01	su_description: Mention 1	TEXT	OPEN
E701	psy_name: Number of mentions	METRIC	MEASURED
E701x01	psy_name: Mention 1	TEXT	OPEN
E701x02	psy_name: Mention 2	TEXT	OPEN
E702	psy_durday: Number of mentions	METRIC	MEASURED
E702x01	psy_durday: Mention 1	TEXT	OPEN
E702x02	psy_durday: Mention 2	TEXT	OPEN
E703	psy_dura: Number of mentions	METRIC	MEASURED
E703x01	psy_dura: Mention 1	TEXT	OPEN
E703x02	psy_dura: Mention 2	TEXT	OPEN
E704	psy_doctor: Number of mentions	METRIC	MEASURED
E704x01	psy_doctor: Mention 1	TEXT	OPEN
E704x02	psy_doctor: Mention 2	TEXT	OPEN
E705	psy_physio: Number of mentions	METRIC	MEASURED
E705x01	psy_physio: Mention 1	TEXT	OPEN
E705x02	psy_physio: Mention 2	TEXT	OPEN
E706	psy_other: Number of mentions	METRIC	MEASURED
E706x01	psy_other: Mention 1	TEXT	OPEN
E706x02	psy_other: Mention 2	TEXT	OPEN
F701	ot_name: Number of mentions	METRIC	MEASURED
F701x01	ot_name: Mention 1	TEXT	OPEN
F702	ot_description: Number of mentions	METRIC	MEASURED
A801	init_supdehi: Residual option (negative) or number of selected options	METRIC	SYSTEM	Which methods do you use to treat syndromes of the third mobile window (e.g. SCDS)? Multiple choice is possible. For each choice you will get more detailed questions later. <br>Select "Not applicable", if not patients with third mobile window (e.g. SCDS) were treated at your center.
A801_01	init_supdehi: Surgery	DICHOTOMOUS	CHECKBOX	Which methods do you use to treat syndromes of the third mobile window (e.g. SCDS)? Multiple choice is possible. For each choice you will get more detailed questions later. <br>Select "Not applicable", if not patients with third mobile window (e.g. SCDS) were treated at your center.
A801_02	init_supdehi: Pharmacotherapy	DICHOTOMOUS	CHECKBOX	Which methods do you use to treat syndromes of the third mobile window (e.g. SCDS)? Multiple choice is possible. For each choice you will get more detailed questions later. <br>Select "Not applicable", if not patients with third mobile window (e.g. SCDS) were treated at your center.
A801_03	init_supdehi: Physiotherapy	DICHOTOMOUS	CHECKBOX	Which methods do you use to treat syndromes of the third mobile window (e.g. SCDS)? Multiple choice is possible. For each choice you will get more detailed questions later. <br>Select "Not applicable", if not patients with third mobile window (e.g. SCDS) were treated at your center.
A801_04	init_supdehi: Psychotherapy	DICHOTOMOUS	CHECKBOX	Which methods do you use to treat syndromes of the third mobile window (e.g. SCDS)? Multiple choice is possible. For each choice you will get more detailed questions later. <br>Select "Not applicable", if not patients with third mobile window (e.g. SCDS) were treated at your center.
A801_05	init_supdehi: Others, namely	DICHOTOMOUS	CHECKBOX	Which methods do you use to treat syndromes of the third mobile window (e.g. SCDS)? Multiple choice is possible. For each choice you will get more detailed questions later. <br>Select "Not applicable", if not patients with third mobile window (e.g. SCDS) were treated at your center.
A801_05a	init_supdehi: Others, namely (free text)	TEXT	OPEN	Which methods do you use to treat syndromes of the third mobile window (e.g. SCDS)? Multiple choice is possible. For each choice you will get more detailed questions later. <br>Select "Not applicable", if not patients with third mobile window (e.g. SCDS) were treated at your center.
A801_06	init_supdehi: Not applicable	DICHOTOMOUS	CHECKBOX	Which methods do you use to treat syndromes of the third mobile window (e.g. SCDS)? Multiple choice is possible. For each choice you will get more detailed questions later. <br>Select "Not applicable", if not patients with third mobile window (e.g. SCDS) were treated at your center.
B801	man_name: Number of mentions	METRIC	MEASURED	Physiotherapy
B801x01	man_name: Mention 1	TEXT	OPEN	Physiotherapy
B801x02	man_name: Mention 2	TEXT	OPEN	Physiotherapy
B802	man_freq: Number of mentions	METRIC	MEASURED	Maneuvers
B802x01	man_freq: Mention 1	TEXT	OPEN	Maneuvers
B803	man_duration: Number of mentions	METRIC	MEASURED	Maneuvers
B803x01	man_duration: Mention 1	TEXT	OPEN	Maneuvers
B804	man_doctor: Number of mentions	METRIC	MEASURED	Maneuvers
B804x01	man_doctor: Mention 1	TEXT	OPEN	Maneuvers
B805	man_physio: Number of mentions	METRIC	MEASURED	Maneuvers
B805x01	man_physio: Mention 1	TEXT	OPEN	Maneuvers
B806	man_patient: Number of mentions	METRIC	MEASURED	Maneuvers
B806x01	man_patient: Mention 1	TEXT	OPEN	Maneuvers
B807	pscc_fuexam	NOMINAL	SELECTION	Do you perform follow-up examinations?
B807_02	pscc_fuexam: Yes. Please specify after how many days	TEXT	OPEN	Do you perform follow-up examinations?
B808	phys_measure: Number of mentions	METRIC	MEASURED	Physiotherapeutic Measures
B808x01	phys_measure: Mention 1	TEXT	OPEN	Physiotherapeutic Measures
B808x02	phys_measure: Mention 2	TEXT	OPEN	Physiotherapeutic Measures
B808x03	phys_measure: Mention 3	TEXT	OPEN	Physiotherapeutic Measures
B809	phys_freq: Number of mentions	METRIC	MEASURED	Physiotherapeutic Measures
B809x01	phys_freq: Mention 1	TEXT	OPEN	Physiotherapeutic Measures
B809x02	phys_freq: Mention 2	TEXT	OPEN	Physiotherapeutic Measures
B809x03	phys_freq: Mention 3	TEXT	OPEN	Physiotherapeutic Measures
B810	phys_duration: Number of mentions	METRIC	MEASURED	Physiotherapeutic Measures
B810x01	phys_duration: Mention 1	TEXT	OPEN	Physiotherapeutic Measures
B810x02	phys_duration: Mention 2	TEXT	OPEN	Physiotherapeutic Measures
B810x03	phys_duration: Mention 3	TEXT	OPEN	Physiotherapeutic Measures
B811	phys_doctor: Number of mentions	METRIC	MEASURED	Physiotherapeutic Measures
B811x01	phys_doctor: Mention 1	TEXT	OPEN	Physiotherapeutic Measures
B811x02	phys_doctor: Mention 2	TEXT	OPEN	Physiotherapeutic Measures
B811x03	phys_doctor: Mention 3	TEXT	OPEN	Physiotherapeutic Measures
B812	phys_physio: Number of mentions	METRIC	MEASURED	Physiotherapeutic Measures
B812x01	phys_physio: Mention 1	TEXT	OPEN	Physiotherapeutic Measures
B812x02	phys_physio: Mention 2	TEXT	OPEN	Physiotherapeutic Measures
B812x03	phys_physio: Mention 3	TEXT	OPEN	Physiotherapeutic Measures
B813	phys_patient: Number of mentions	METRIC	MEASURED	Physiotherapeutic Measures
B813x01	phys_patient: Mention 1	TEXT	OPEN	Physiotherapeutic Measures
B813x02	phys_patient: Mention 2	TEXT	OPEN	Physiotherapeutic Measures
B813x03	phys_patient: Mention 3	TEXT	OPEN	Physiotherapeutic Measures
C801	pha_name: Number of mentions	METRIC	MEASURED	Medication
C801x01	pha_name: Mention 1	TEXT	OPEN	Medication
C801x02	pha_name: Mention 2	TEXT	OPEN	Medication
C801x03	pha_name: Mention 3	TEXT	OPEN	Medication
C802	pha_dosage: Number of mentions	METRIC	MEASURED	Dosage
C802x01	pha_dosage: Mention 1	TEXT	OPEN	Dosage
C802x02	pha_dosage: Mention 2	TEXT	OPEN	Dosage
C802x03	pha_dosage: Mention 3	TEXT	OPEN	Dosage
C803	pha_dosageform: Number of mentions	METRIC	MEASURED	Dosage
C803x01	pha_dosageform: Mention 1	TEXT	OPEN	Dosage
C803x02	pha_dosageform: Mention 2	TEXT	OPEN	Dosage
C803x03	pha_dosageform: Mention 3	TEXT	OPEN	Dosage
C804	pha_duration: Number of mentions	METRIC	MEASURED	Duration
C804x01	pha_duration: Mention 1	TEXT	OPEN	Duration
C804x02	pha_duration: Mention 2	TEXT	OPEN	Duration
C804x03	pha_duration: Mention 3	TEXT	OPEN	Duration
D801_01	su_criteria: When do you perform surgery?	TEXT	OPEN
D801_01a	su_criteria: When do you perform surgery?: Prefer not to answer	DICHOTOMOUS	CHECKBOX
D801_02	su_criteria: How many attacks per months should the patients have if you initiate treatment?	TEXT	OPEN
D801_02a	su_criteria: How many attacks per months should the patients have if you initiate treatment?: Prefer not to answer	DICHOTOMOUS	CHECKBOX
D802	su_name: Number of mentions	METRIC	MEASURED
D802x01	su_name: Mention 1	TEXT	OPEN
D802x02	su_name: Mention 2	TEXT	OPEN
D802x03	su_name: Mention 3	TEXT	OPEN
D803	su_description: Number of mentions	METRIC	MEASURED
D803x01	su_description: Mention 1	TEXT	OPEN
D803x02	su_description: Mention 2	TEXT	OPEN
D803x03	su_description: Mention 3	TEXT	OPEN
E801	psy_name: Number of mentions	METRIC	MEASURED
E801x01	psy_name: Mention 1	TEXT	OPEN
E802	psy_durday: Number of mentions	METRIC	MEASURED
E802x01	psy_durday: Mention 1	TEXT	OPEN
E803	psy_dura: Number of mentions	METRIC	MEASURED
E803x01	psy_dura: Mention 1	TEXT	OPEN
E804	psy_doctor: Number of mentions	METRIC	MEASURED
E804x01	psy_doctor: Mention 1	TEXT	OPEN
E805	psy_physio: Number of mentions	METRIC	MEASURED
E805x01	psy_physio: Mention 1	TEXT	OPEN
E806	psy_other: Number of mentions	METRIC	MEASURED
E806x01	psy_other: Mention 1	TEXT	OPEN
F801	ot_name: Number of mentions	METRIC	MEASURED
F801x01	ot_name: Mention 1	TEXT	OPEN
F801x02	ot_name: Mention 2	TEXT	OPEN
F802	ot_description: Number of mentions	METRIC	MEASURED
F802x01	ot_description: Mention 1	TEXT	OPEN
A901	init_acbppv: Residual option (negative) or number of selected options	METRIC	SYSTEM	Which methods do you use to treat acBPPV ? Multiple choice is possible. For each choice you will get more detailed questions later. <br>Select "Not applicable", if not patients with acBPPV were treated at your center.
A901_01	init_acbppv: Physiotherapy	DICHOTOMOUS	CHECKBOX	Which methods do you use to treat acBPPV ? Multiple choice is possible. For each choice you will get more detailed questions later. <br>Select "Not applicable", if not patients with acBPPV were treated at your center.
A901_02	init_acbppv: Pharmacotherapy	DICHOTOMOUS	CHECKBOX	Which methods do you use to treat acBPPV ? Multiple choice is possible. For each choice you will get more detailed questions later. <br>Select "Not applicable", if not patients with acBPPV were treated at your center.
A901_03	init_acbppv: Psychotherapy	DICHOTOMOUS	CHECKBOX	Which methods do you use to treat acBPPV ? Multiple choice is possible. For each choice you will get more detailed questions later. <br>Select "Not applicable", if not patients with acBPPV were treated at your center.
A901_04	init_acbppv: Surgery	DICHOTOMOUS	CHECKBOX	Which methods do you use to treat acBPPV ? Multiple choice is possible. For each choice you will get more detailed questions later. <br>Select "Not applicable", if not patients with acBPPV were treated at your center.
A901_05	init_acbppv: Others, namely	DICHOTOMOUS	CHECKBOX	Which methods do you use to treat acBPPV ? Multiple choice is possible. For each choice you will get more detailed questions later. <br>Select "Not applicable", if not patients with acBPPV were treated at your center.
A901_05a	init_acbppv: Others, namely (free text)	TEXT	OPEN	Which methods do you use to treat acBPPV ? Multiple choice is possible. For each choice you will get more detailed questions later. <br>Select "Not applicable", if not patients with acBPPV were treated at your center.
A901_06	init_acbppv: Not applicable	DICHOTOMOUS	CHECKBOX	Which methods do you use to treat acBPPV ? Multiple choice is possible. For each choice you will get more detailed questions later. <br>Select "Not applicable", if not patients with acBPPV were treated at your center.
B901	man_name: Number of mentions	METRIC	MEASURED	Maneuvers
B901x01	man_name: Mention 1	TEXT	OPEN	Maneuvers
B901x02	man_name: Mention 2	TEXT	OPEN	Maneuvers
B901x03	man_name: Mention 3	TEXT	OPEN	Maneuvers
B901x04	man_name: Mention 4	TEXT	OPEN	Maneuvers
B902	man_freq: Number of mentions	METRIC	MEASURED	Maneuvers
B902x01	man_freq: Mention 1	TEXT	OPEN	Maneuvers
B902x02	man_freq: Mention 2	TEXT	OPEN	Maneuvers
B902x03	man_freq: Mention 3	TEXT	OPEN	Maneuvers
B902x04	man_freq: Mention 4	TEXT	OPEN	Maneuvers
B903	man_duration: Number of mentions	METRIC	MEASURED	Maneuvers
B903x01	man_duration: Mention 1	TEXT	OPEN	Maneuvers
B903x02	man_duration: Mention 2	TEXT	OPEN	Maneuvers
B903x03	man_duration: Mention 3	TEXT	OPEN	Maneuvers
B903x04	man_duration: Mention 4	TEXT	OPEN	Maneuvers
B904	man_doctor: Number of mentions	METRIC	MEASURED	Maneuvers
B904x01	man_doctor: Mention 1	TEXT	OPEN	Maneuvers
B904x02	man_doctor: Mention 2	TEXT	OPEN	Maneuvers
B904x03	man_doctor: Mention 3	TEXT	OPEN	Maneuvers
B904x04	man_doctor: Mention 4	TEXT	OPEN	Maneuvers
B905	man_physio: Number of mentions	METRIC	MEASURED	Maneuvers
B905x01	man_physio: Mention 1	TEXT	OPEN	Maneuvers
B905x02	man_physio: Mention 2	TEXT	OPEN	Maneuvers
B905x03	man_physio: Mention 3	TEXT	OPEN	Maneuvers
B905x04	man_physio: Mention 4	TEXT	OPEN	Maneuvers
B906	man_patient: Number of mentions	METRIC	MEASURED	Maneuvers
B906x01	man_patient: Mention 1	TEXT	OPEN	Maneuvers
B906x02	man_patient: Mention 2	TEXT	OPEN	Maneuvers
B906x03	man_patient: Mention 3	TEXT	OPEN	Maneuvers
B906x04	man_patient: Mention 4	TEXT	OPEN	Maneuvers
B907	pscc_fuexam	NOMINAL	SELECTION	Do you perform follow-up examinations?
B907_02	pscc_fuexam: Yes. Please specify after how many days	TEXT	OPEN	Do you perform follow-up examinations?
B908	phys_measure: Number of mentions	METRIC	MEASURED	Other physiotherapeutic measures
B908x01	phys_measure: Mention 1	TEXT	OPEN	Other physiotherapeutic measures
B908x02	phys_measure: Mention 2	TEXT	OPEN	Other physiotherapeutic measures
B908x03	phys_measure: Mention 3	TEXT	OPEN	Other physiotherapeutic measures
B908x04	phys_measure: Mention 4	TEXT	OPEN	Other physiotherapeutic measures
B908x05	phys_measure: Mention 5	TEXT	OPEN	Other physiotherapeutic measures
B909	phys_freq: Number of mentions	METRIC	MEASURED	Physiotherapeutic Measures
B909x01	phys_freq: Mention 1	TEXT	OPEN	Physiotherapeutic Measures
B909x02	phys_freq: Mention 2	TEXT	OPEN	Physiotherapeutic Measures
B909x03	phys_freq: Mention 3	TEXT	OPEN	Physiotherapeutic Measures
B909x04	phys_freq: Mention 4	TEXT	OPEN	Physiotherapeutic Measures
B909x05	phys_freq: Mention 5	TEXT	OPEN	Physiotherapeutic Measures
B910	phys_duration: Number of mentions	METRIC	MEASURED	Physiotherapeutic Measures
B910x01	phys_duration: Mention 1	TEXT	OPEN	Physiotherapeutic Measures
B910x02	phys_duration: Mention 2	TEXT	OPEN	Physiotherapeutic Measures
B910x03	phys_duration: Mention 3	TEXT	OPEN	Physiotherapeutic Measures
B910x04	phys_duration: Mention 4	TEXT	OPEN	Physiotherapeutic Measures
B910x05	phys_duration: Mention 5	TEXT	OPEN	Physiotherapeutic Measures
B911	phys_doctor: Number of mentions	METRIC	MEASURED	Physiotherapeutic Measures
B911x01	phys_doctor: Mention 1	TEXT	OPEN	Physiotherapeutic Measures
B911x02	phys_doctor: Mention 2	TEXT	OPEN	Physiotherapeutic Measures
B911x03	phys_doctor: Mention 3	TEXT	OPEN	Physiotherapeutic Measures
B911x04	phys_doctor: Mention 4	TEXT	OPEN	Physiotherapeutic Measures
B911x05	phys_doctor: Mention 5	TEXT	OPEN	Physiotherapeutic Measures
B912	phys_physio: Number of mentions	METRIC	MEASURED	Physiotherapeutic Measures
B912x01	phys_physio: Mention 1	TEXT	OPEN	Physiotherapeutic Measures
B912x02	phys_physio: Mention 2	TEXT	OPEN	Physiotherapeutic Measures
B912x03	phys_physio: Mention 3	TEXT	OPEN	Physiotherapeutic Measures
B912x04	phys_physio: Mention 4	TEXT	OPEN	Physiotherapeutic Measures
B912x05	phys_physio: Mention 5	TEXT	OPEN	Physiotherapeutic Measures
B913	phys_patient: Number of mentions	METRIC	MEASURED	Physiotherapeutic Measures
B913x01	phys_patient: Mention 1	TEXT	OPEN	Physiotherapeutic Measures
B913x02	phys_patient: Mention 2	TEXT	OPEN	Physiotherapeutic Measures
B913x03	phys_patient: Mention 3	TEXT	OPEN	Physiotherapeutic Measures
B913x04	phys_patient: Mention 4	TEXT	OPEN	Physiotherapeutic Measures
B913x05	phys_patient: Mention 5	TEXT	OPEN	Physiotherapeutic Measures
C901	pha_name: Number of mentions	METRIC	MEASURED	Medication
C901x01	pha_name: Mention 1	TEXT	OPEN	Medication
C901x02	pha_name: Mention 2	TEXT	OPEN	Medication
C901x03	pha_name: Mention 3	TEXT	OPEN	Medication
C902	pha_dosage: Number of mentions	METRIC	MEASURED	Dosage
C902x01	pha_dosage: Mention 1	TEXT	OPEN	Dosage
C902x02	pha_dosage: Mention 2	TEXT	OPEN	Dosage
C902x03	pha_dosage: Mention 3	TEXT	OPEN	Dosage
C903	pha_dosageform: Number of mentions	METRIC	MEASURED	Dosage
C903x01	pha_dosageform: Mention 1	TEXT	OPEN	Dosage
C903x02	pha_dosageform: Mention 2	TEXT	OPEN	Dosage
C903x03	pha_dosageform: Mention 3	TEXT	OPEN	Dosage
C904	pha_duration: Number of mentions	METRIC	MEASURED	Duration
C904x01	pha_duration: Mention 1	TEXT	OPEN	Duration
C904x02	pha_duration: Mention 2	TEXT	OPEN	Duration
C904x03	pha_duration: Mention 3	TEXT	OPEN	Duration
C905_01	pha_vitD: Dosage	TEXT	OPEN	Vitamin D
C905_02	pha_vitD: Duration	TEXT	OPEN	Vitamin D
E901	psy_name: Number of mentions	METRIC	MEASURED
E901x01	psy_name: Mention 1	TEXT	OPEN
E902	psy_durday: Number of mentions	METRIC	MEASURED
E902x01	psy_durday: Mention 1	TEXT	OPEN
E903	psy_dura: Number of mentions	METRIC	MEASURED
E903x01	psy_dura: Mention 1	TEXT	OPEN
E904	psy_doctor: Number of mentions	METRIC	MEASURED
E904x01	psy_doctor: Mention 1	TEXT	OPEN
E905	psy_physio: Number of mentions	METRIC	MEASURED
E905x01	psy_physio: Mention 1	TEXT	OPEN
E906	psy_other: Number of mentions	METRIC	MEASURED
E906x01	psy_other: Mention 1	TEXT	OPEN
F901	ot_name: Number of mentions	METRIC	MEASURED
F901x01	ot_name: Mention 1	TEXT	OPEN
F901x02	ot_name: Mention 2	TEXT	OPEN
F902	ot_description: Number of mentions	METRIC	MEASURED
F902x01	ot_description: Mention 1	TEXT	OPEN
F902x02	ot_description: Mention 2	TEXT	OPEN
TIME001	Time spent on page 1	METRIC	SYSTEM
TIME002	Time spent on page 2	METRIC	SYSTEM
TIME003	Time spent on page 3	METRIC	SYSTEM
TIME004	Time spent on page 4	METRIC	SYSTEM
TIME005	Time spent on page 5	METRIC	SYSTEM
TIME006	Time spent on page 6	METRIC	SYSTEM
TIME007	Time spent on page 7	METRIC	SYSTEM
TIME008	Time spent on page 8	METRIC	SYSTEM
TIME009	Time spent on page 9	METRIC	SYSTEM
TIME010	Time spent on page 10	METRIC	SYSTEM
TIME011	Time spent on page 11	METRIC	SYSTEM
TIME012	Time spent on page 12	METRIC	SYSTEM
TIME013	Time spent on page 13	METRIC	SYSTEM
TIME014	Time spent on page 14	METRIC	SYSTEM
TIME015	Time spent on page 15	METRIC	SYSTEM
TIME016	Time spent on page 16	METRIC	SYSTEM
TIME017	Time spent on page 17	METRIC	SYSTEM
TIME018	Time spent on page 18	METRIC	SYSTEM
TIME019	Time spent on page 19	METRIC	SYSTEM
TIME020	Time spent on page 20	METRIC	SYSTEM
TIME021	Time spent on page 21	METRIC	SYSTEM
TIME022	Time spent on page 22	METRIC	SYSTEM
TIME023	Time spent on page 23	METRIC	SYSTEM
TIME024	Time spent on page 24	METRIC	SYSTEM
TIME025	Time spent on page 25	METRIC	SYSTEM
TIME027	Time spent on page 27	METRIC	SYSTEM
TIME028	Time spent on page 28	METRIC	SYSTEM
TIME029	Time spent on page 29	METRIC	SYSTEM
TIME030	Time spent on page 30	METRIC	SYSTEM
TIME031	Time spent on page 31	METRIC	SYSTEM
TIME032	Time spent on page 32	METRIC	SYSTEM
TIME033	Time spent on page 33	METRIC	SYSTEM
TIME034	Time spent on page 34	METRIC	SYSTEM
TIME035	Time spent on page 35	METRIC	SYSTEM
TIME036	Time spent on page 36	METRIC	SYSTEM
TIME037	Time spent on page 37	METRIC	SYSTEM
TIME038	Time spent on page 38	METRIC	SYSTEM
TIME039	Time spent on page 39	METRIC	SYSTEM
TIME040	Time spent on page 40	METRIC	SYSTEM
TIME041	Time spent on page 41	METRIC	SYSTEM
TIME042	Time spent on page 42	METRIC	SYSTEM
TIME043	Time spent on page 43	METRIC	SYSTEM
TIME044	Time spent on page 44	METRIC	SYSTEM
TIME045	Time spent on page 45	METRIC	SYSTEM
TIME046	Time spent on page 46	METRIC	SYSTEM
TIME047	Time spent on page 47	METRIC	SYSTEM
TIME048	Time spent on page 48	METRIC	SYSTEM
TIME049	Time spent on page 49	METRIC	SYSTEM
TIME050	Time spent on page 50	METRIC	SYSTEM
TIME051	Time spent on page 51	METRIC	SYSTEM
TIME052	Time spent on page 52	METRIC	SYSTEM
TIME053	Time spent on page 53	METRIC	SYSTEM
TIME054	Time spent on page 54	METRIC	SYSTEM
TIME055	Time spent on page 55	METRIC	SYSTEM
TIME056	Time spent on page 56	METRIC	SYSTEM
TIME057	Time spent on page 57	METRIC	SYSTEM
TIME_SUM	Time spent overall (except outliers)	METRIC	SYSTEM
MAILSENT	Time when the invitation mailing was sent (personally identifiable recipients, only)	TIME	SYSTEM
LASTDATA	Time when the data was most recently updated	TIME	SYSTEM
FINISHED	Has the interview been finished (reached last page)?	BOOL	SYSTEM
Q_VIEWER	Did the respondent only view the questionnaire, omitting mandatory questions?	BOOL	SYSTEM
LASTPAGE	Last page that the participant has handled in the questionnaire	METRIC	SYSTEM
MAXPAGE	Hindmost page handled by the participant	METRIC	SYSTEM
MISSING	Missing answers in percent	METRIC	SYSTEM
MISSREL	Missing answers (weighted by relevance)	METRIC	SYSTEM
TIME_RSI	Degradation points for being very fast	METRIC	SYSTEM
DEG_TIME	Degradation points for being very fast	METRIC	SYSTEM
